# Supplementary material for: 3-[1-(4-Isobutyl­phen­yl)eth­yl]-1H-1,2,4-triazole-5(4H)-thione
Source: Acta Crystallogr Sect E Struct Rep Online. 2009 Feb 28;65(Pt 3):o618. doi: 10.1107/S1600536809006394 (PMC2968424; doi:10.1107/S1600536809006394)
Supplement: Supplementary file 1 [file e-65-0o618-sup1.cif]

##############################################################################
###                                                                        ###
###        Electronic paper (Acta Crystallographica Section E)             ###
###                                                                        ###
##############################################################################
#                                                                            #
# This CIF contains the data in a paper accepted for publication in Acta     #
# Crystallographica Section E. It conforms to the requirements of Notes      #
# for Authors for Section E, and has been peer reviewed under the auspices   #
# of the IUCr Commission on Journals.                                        #
#                                                                            #
# Full details of the Crystallographic Information File format               #
# are given in the paper "The Crystallographic Information File (CIF):       #
# a New Standard Archive File for Crystallography" by S. R. Hall, F. H.      #
# Allen and I. D. Brown [Acta Cryst. (1991), A47, 655-685].                  #
#                                                                            #
# The current version of the core CIF dictionary is obtainable from          #
# ftp://ftp.iucr.org/pub/cif_core.dic. The current version number is 2.4.    #
#                                                                            #
# Software is freely available for graphical display of the structure(s) in  #
# this CIF.  For information consult the CIF home page http://www.iucr.org/  #
# cif/home.html                                                              #
#                                                                            #
# This file may be used for bona fide research purposes within the           #
# scientific community so long as proper attribution is given to the journal # 
# article from which it was obtained.                                        #
#                                                                            #
##############################################################################
                                             
data_global
_audit_creation_method     'form.cif (version 2.0)'
_journal_data_validation_number     ?
_journal_date_recd_electronic     2009-01-17
_journal_date_accepted     2009-02-21
_journal_name_full     'Acta Crystallographica, Section E'
_journal_year     2009
_journal_volume     65
_journal_issue      3
_journal_page_first     o618
_journal_page_last     o618
_journal_paper_category     QO
_journal_coeditor_code     CS2108
_publ_contact_author_name     'Prof. Fun, Hoong-Kun'
_publ_contact_author_address
;
      X-ray Crystallography Unit
      School of Physics
      Universiti Sains Malaysia
      11800 USM, Penang
      MALAYSIA
;
_publ_contact_author_email     'hkfun@usm.my'
_publ_contact_author_fax     '6 04 6579150'
_publ_contact_author_phone     '6 04 6533652'
_publ_section_title
;
3-[1-(4-Isobutylphenyl)ethyl]-1<i>H</i>-1,2,4-triazole-5(4<i>H</i>)-thione
;
loop_
    _publ_author_name
    _publ_author_footnote
    _publ_author_address
    'Fun, Hoong-Kun' ?
;     X-ray Crystallography Unit
      School of Physics
      Universiti Sains Malaysia
      11800 USM, Penang
      Malaysia
;
    'Kia, Reza' ?
;
      X-ray Crystallography Unit
      School of Physics
      Universiti Sains Malaysia
      11800 USM, Penang
      Malaysia
;
    'Samuel, Robinson Jebas' ?
;
      X-ray Crystallography Unit
      School of Physics
      Universiti Sains Malaysia
      11800 USM, Penang
      Malaysia
;
    'Sujith, K. V' ?
;
       Department of Studies in Chemistry,
       Mangalore University,
       Mangalagangotri,
       Mangalore 574 199,
       India
;
    'Kalluraya, B.' ?
;
        Department of Studies in Chemistry,
        Mangalore University,
        Mangalagangotri,
        Mangalore 574 199,
        India
;
data_I
_audit_creation_method     SHELXL-97
_chemical_name_systematic
;
3-[1-(4-Isobutylphenyl)ethyl]-1<i>H</i>-1,2,4-triazole-5(4<i>H</i>)-thione
;
_chemical_name_common
;
;
_chemical_formula_moiety     'C14 H19 N3 S'
_chemical_formula_sum     'C14 H19 N3 S'
_chemical_formula_iupac     'C14 H19 N3 S'
_chemical_formula_weight     261.38
_chemical_melting_point     ?
_symmetry_cell_setting     'monoclinic'
_symmetry_space_group_name_H-M     'P 21/c'
_symmetry_space_group_name_Hall     '-P 2ybc'
loop_
    _symmetry_equiv_pos_as_xyz
    'x, y, z'
    '-x, y+1/2, -z+1/2'
    '-x, -y, -z'
    'x, -y-1/2, z-1/2'
_cell_length_a     12.0905(2)
_cell_length_b     8.44080(10)
_cell_length_c     14.3189(2)
_cell_angle_alpha     90.00
_cell_angle_beta     98.3650(10)
_cell_angle_gamma     90.00
_cell_volume     1445.75(4)
_cell_formula_units_Z     4
_cell_measurement_reflns_used     9932
_cell_measurement_theta_min     2.81
_cell_measurement_theta_max     38.14
_cell_measurement_temperature     100.00(10)
_exptl_crystal_description     'block'
_exptl_crystal_colour     'colourless'
_exptl_crystal_size_max     0.51
_exptl_crystal_size_mid     0.36
_exptl_crystal_size_min     0.20
_exptl_crystal_density_diffrn     1.201
_exptl_crystal_density_meas     ?
_exptl_crystal_density_method     'not measured'
_exptl_crystal_F_000     560
_exptl_absorpt_coefficient_mu     0.211
_exptl_absorpt_correction_type     'multi-scan'
_exptl_absorpt_process_details     '(<i>SADABS</i>; Bruker, 2005)'
_exptl_absorpt_correction_T_min     0.9001
_exptl_absorpt_correction_T_max     0.9592
_exptl_special_details
;
The crystal was placed in the cold stream of an Oxford Cyrosystems Cobra
open-flow nitrogen cryostat (Cosier & Glazer, 1986) operating at 100.0 (1) K.
;
_diffrn_ambient_temperature     100.00(10)
_diffrn_radiation_type     MoK\a
_diffrn_radiation_wavelength     0.71073
_diffrn_radiation_source     'fine-focus sealed tube'
_diffrn_radiation_monochromator     graphite
_diffrn_measurement_device_type
;
Bruker SMART APEXII CCD area-detector
;
_diffrn_measurement_method     '\f and \w'
_diffrn_detector_area_resol_mean     ?
_diffrn_reflns_number     27376
_diffrn_reflns_av_R_equivalents     0.0269
_diffrn_reflns_av_sigmaI/netI     0.0258
_diffrn_reflns_theta_min     2.81
_diffrn_reflns_theta_max     35.99
_diffrn_reflns_theta_full     35.99
_diffrn_measured_fraction_theta_max     0.993
_diffrn_measured_fraction_theta_full     0.993
_diffrn_reflns_limit_h_min     -19
_diffrn_reflns_limit_h_max     19
_diffrn_reflns_limit_k_min     -13
_diffrn_reflns_limit_k_max     13
_diffrn_reflns_limit_l_min     -23
_diffrn_reflns_limit_l_max     23
_diffrn_standards_number     0
_diffrn_standards_interval_count     .
_diffrn_standards_interval_time     .
_diffrn_standards_decay_%     ?
_refine_special_details
;
;
_reflns_number_total     6797
_reflns_number_gt     5688
_reflns_threshold_expression     I>2\s(I)
_refine_ls_structure_factor_coef     Fsqd
_refine_ls_matrix_type     full
_refine_ls_R_factor_all     0.0468
_refine_ls_R_factor_gt     0.0380
_refine_ls_wR_factor_gt     0.1029
_refine_ls_wR_factor_ref     0.1084
_refine_ls_goodness_of_fit_ref     1.027
_refine_ls_restrained_S_all     1.027
_refine_ls_number_reflns     6797
_refine_ls_number_parameters     174
_refine_ls_number_restraints     0
_refine_ls_hydrogen_treatment     mixed
_refine_ls_weighting_scheme     calc
_refine_ls_weighting_details
          'calc w=1/[\s^2^(Fo^2^)+(0.059P)^2^+0.2413P] where P=(Fo^2^+2Fc^2^)/3'
_atom_sites_solution_hydrogens     geom
_atom_sites_solution_primary     direct
_atom_sites_solution_secondary     difmap
_refine_ls_shift/su_max     0.001
_refine_ls_shift/su_mean     0.000
_refine_diff_density_max     0.681
_refine_diff_density_min     -0.288
_refine_ls_extinction_method     none
_refine_ls_extinction_coef     ?
loop_
    _atom_type_symbol
    _atom_type_description
    _atom_type_scat_dispersion_real
    _atom_type_scat_dispersion_imag
    _atom_type_scat_source
    'C' 'C' 0.0033 0.0016
                         'International Tables Vol C Tables 4.2.6.8 and 6.1.1.4'
    'H' 'H' 0.0000 0.0000
                         'International Tables Vol C Tables 4.2.6.8 and 6.1.1.4'
    'N' 'N' 0.0061 0.0033
                         'International Tables Vol C Tables 4.2.6.8 and 6.1.1.4'
    'S' 'S' 0.1246 0.1234
                         'International Tables Vol C Tables 4.2.6.8 and 6.1.1.4'
_computing_data_collection     'APEX2 (Bruker, 2005)'
_computing_cell_refinement     'APEX2 (Bruker, 2005)'
_computing_data_reduction     'SAINT (Bruker, 2005)'
_computing_structure_solution     'SHELXTL (Sheldrick, 2008)'
_computing_structure_refinement     'SHELXTL (Sheldrick, 2008)'
_computing_molecular_graphics     'SHELXTL (Sheldrick, 2008)'
_computing_publication_material
;
SHELXTL (Sheldrick, 2008) and PLATON (Spek, 2009)
;
loop_
    _atom_site_type_symbol
    _atom_site_label
    _atom_site_fract_x
    _atom_site_fract_y
    _atom_site_fract_z
    _atom_site_U_iso_or_equiv
    _atom_site_adp_type
    _atom_site_calc_flag
    _atom_site_refinement_flags
    _atom_site_occupancy
    _atom_site_disorder_assembly
    _atom_site_disorder_group
    S S1 1.028285(17) 0.45561(2) 0.304961(13) 0.02021(6) Uani d . 1 . .
    N N1 0.93584(6) 0.32637(7) 0.13580(4) 0.01752(11) Uani d . 1 . .
    N N2 0.93093(6) 0.57817(8) 0.13587(5) 0.01827(11) Uani d . 1 . .
    N N3 0.88205(6) 0.53370(7) 0.04670(5) 0.01893(12) Uani d . 1 . .
    C C1 0.96400(6) 0.45407(8) 0.19170(5) 0.01660(12) Uani d . 1 . .
    C C2 0.88639(6) 0.37897(8) 0.04886(5) 0.01656(12) Uani d . 1 . .
    C C3 0.84388(6) 0.26915(9) -0.03029(5) 0.01834(13) Uani d . 1 . .
    H H3A 0.9101 0.2190 -0.0529 0.022 Uiso calc R 1 . .
    C C4 0.77413(6) 0.13752(9) 0.00436(5) 0.01678(12) Uani d . 1 . .
    C C5 0.69207(7) 0.17148(9) 0.06075(5) 0.02042(13) Uani d . 1 . .
    H H5A 0.6818 0.2775 0.0800 0.025 Uiso calc R 1 . .
    C C6 0.62523(7) 0.05153(9) 0.08897(6) 0.02088(14) Uani d . 1 . .
    H H6A 0.5701 0.0769 0.1276 0.025 Uiso calc R 1 . .
    C C7 0.63774(6) -0.10552(9) 0.06156(5) 0.01780(12) Uani d . 1 . .
    C C8 0.72006(7) -0.13874(9) 0.00540(5) 0.01903(13) Uani d . 1 . .
    H H8A 0.7302 -0.2447 -0.0141 0.023 Uiso calc R 1 . .
    C C9 0.78770(7) -0.01891(9) -0.02255(5) 0.01853(13) Uani d . 1 . .
    H H9A 0.8436 -0.0444 -0.0603 0.022 Uiso calc R 1 . .
    C C10 0.56594(7) -0.23645(10) 0.09233(6) 0.02152(14) Uani d . 1 . .
    H H10A 0.5276 -0.2910 0.0355 0.026 Uiso calc R 1 . .
    H H10B 0.5077 -0.1887 0.1255 0.026 Uiso calc R 1 . .
    C C11 0.63088(7) -0.35955(10) 0.15737(6) 0.02271(14) Uani d . 1 . .
    H H11A 0.6886 -0.4080 0.1228 0.027 Uiso calc R 1 . .
    C C12 0.55200(9) -0.49136(12) 0.18006(8) 0.0324(2) Uani d . 1 . .
    H H12A 0.5165 -0.5405 0.1212 0.049 Uiso calc R 1 . .
    H H12B 0.4944 -0.4465 0.2138 0.049 Uiso calc R 1 . .
    H H12C 0.5946 -0.5715 0.2197 0.049 Uiso calc R 1 . .
    C C13 0.69077(9) -0.28392(15) 0.24717(6) 0.0358(2) Uani d . 1 . .
    H H13A 0.7396 -0.1988 0.2307 0.054 Uiso calc R 1 . .
    H H13B 0.7358 -0.3641 0.2848 0.054 Uiso calc R 1 . .
    H H13C 0.6355 -0.2401 0.2838 0.054 Uiso calc R 1 . .
    C C14 0.77858(8) 0.35945(11) -0.11351(6) 0.02686(16) Uani d . 1 . .
    H H14A 0.8260 0.4429 -0.1341 0.040 Uiso calc R 1 . .
    H H14B 0.7118 0.4072 -0.0938 0.040 Uiso calc R 1 . .
    H H14C 0.7562 0.2860 -0.1658 0.040 Uiso calc R 1 . .
    H H1N2 0.9359(11) 0.6745(17) 0.1514(9) 0.032(3) Uiso d . 1 . .
    H H1N1 0.9456(11) 0.2302(18) 0.1541(10) 0.037(4) Uiso d . 1 . .
loop_
    _atom_site_aniso_label
    _atom_site_aniso_U_11
    _atom_site_aniso_U_22
    _atom_site_aniso_U_33
    _atom_site_aniso_U_12
    _atom_site_aniso_U_13
    _atom_site_aniso_U_23
    S1 0.02875(10) 0.00993(8) 0.02066(9) -0.00165(6) -0.00069(7) 0.00020(5)
    N1 0.0229(3) 0.0097(2) 0.0194(2) 0.0000(2) 0.0011(2) 0.00087(18)
    N2 0.0215(3) 0.0097(2) 0.0230(3) 0.0005(2) 0.0011(2) 0.00087(19)
    N3 0.0215(3) 0.0128(2) 0.0220(3) 0.0011(2) 0.0017(2) 0.0013(2)
    C1 0.0185(3) 0.0102(3) 0.0212(3) -0.0005(2) 0.0032(2) 0.0005(2)
    C2 0.0177(3) 0.0129(3) 0.0192(3) 0.0001(2) 0.0031(2) 0.0015(2)
    C3 0.0216(3) 0.0159(3) 0.0177(3) -0.0010(2) 0.0034(2) 0.0005(2)
    C4 0.0192(3) 0.0152(3) 0.0156(3) -0.0007(2) 0.0014(2) -0.0001(2)
    C5 0.0224(3) 0.0163(3) 0.0232(3) 0.0012(3) 0.0054(2) -0.0010(2)
    C6 0.0207(3) 0.0191(3) 0.0235(3) 0.0010(3) 0.0053(3) 0.0000(2)
    C7 0.0183(3) 0.0168(3) 0.0174(3) -0.0009(2) -0.0006(2) 0.0018(2)
    C8 0.0240(3) 0.0149(3) 0.0179(3) -0.0009(3) 0.0020(2) -0.0008(2)
    C9 0.0230(3) 0.0161(3) 0.0168(3) -0.0004(3) 0.0038(2) -0.0016(2)
    C10 0.0206(3) 0.0206(3) 0.0228(3) -0.0024(3) 0.0012(2) 0.0031(3)
    C11 0.0250(3) 0.0214(3) 0.0232(3) 0.0027(3) 0.0083(3) 0.0058(3)
    C12 0.0369(5) 0.0247(4) 0.0393(5) 0.0001(4) 0.0183(4) 0.0085(4)
    C13 0.0374(5) 0.0468(6) 0.0216(4) -0.0011(4) -0.0006(3) 0.0079(4)
    C14 0.0317(4) 0.0269(4) 0.0208(3) -0.0036(3) -0.0005(3) 0.0062(3)
_geom_special_details
;
;
loop_
    _geom_bond_atom_site_label_1
    _geom_bond_atom_site_label_2
    _geom_bond_site_symmetry_2
    _geom_bond_distance
    _geom_bond_publ_flag
    S1 C1 . 1.6934(8) ?
    N1 C1 . 1.3561(9) ?
    N1 C2 . 1.3741(9) ?
    N1 H1N1 . 0.856(15) ?
    N2 C1 . 1.3429(10) ?
    N2 N3 . 1.3786(9) ?
    N2 H1N2 . 0.843(15) ?
    N3 C2 . 1.3073(10) ?
    C2 C3 . 1.4961(10) ?
    C3 C4 . 1.5210(10) ?
    C3 C14 . 1.5332(11) ?
    C3 H3A . 1.0000 ?
    C4 C9 . 1.3918(10) ?
    C4 C5 . 1.3970(10) ?
    C5 C6 . 1.3915(11) ?
    C5 H5A . 0.9500 ?
    C6 C7 . 1.3969(11) ?
    C6 H6A . 0.9500 ?
    C7 C8 . 1.3960(10) ?
    C7 C10 . 1.5101(11) ?
    C8 C9 . 1.3954(11) ?
    C8 H8A . 0.9500 ?
    C9 H9A . 0.9500 ?
    C10 C11 . 1.5332(11) ?
    C10 H10A . 0.9900 ?
    C10 H10B . 0.9900 ?
    C11 C13 . 1.5212(14) ?
    C11 C12 . 1.5307(13) ?
    C11 H11A . 1.0000 ?
    C12 H12A . 0.9800 ?
    C12 H12B . 0.9800 ?
    C12 H12C . 0.9800 ?
    C13 H13A . 0.9800 ?
    C13 H13B . 0.9800 ?
    C13 H13C . 0.9800 ?
    C14 H14A . 0.9800 ?
    C14 H14B . 0.9800 ?
    C14 H14C . 0.9800 ?
loop_
    _geom_angle_atom_site_label_1
    _geom_angle_atom_site_label_2
    _geom_angle_atom_site_label_3
    _geom_angle_site_symmetry_1
    _geom_angle_site_symmetry_3
    _geom_angle
    _geom_angle_publ_flag
    C1 N1 C2 . . 108.46(6) ?
    C1 N1 H1N1 . . 124.2(10) ?
    C2 N1 H1N1 . . 127.3(10) ?
    C1 N2 N3 . . 112.91(6) ?
    C1 N2 H1N2 . . 126.2(9) ?
    N3 N2 H1N2 . . 120.8(9) ?
    C2 N3 N2 . . 103.88(6) ?
    N2 C1 N1 . . 103.96(6) ?
    N2 C1 S1 . . 128.29(6) ?
    N1 C1 S1 . . 127.75(5) ?
    N3 C2 N1 . . 110.79(6) ?
    N3 C2 C3 . . 126.37(7) ?
    N1 C2 C3 . . 122.85(6) ?
    C2 C3 C4 . . 110.56(6) ?
    C2 C3 C14 . . 111.23(6) ?
    C4 C3 C14 . . 111.68(6) ?
    C2 C3 H3A . . 107.7 ?
    C4 C3 H3A . . 107.7 ?
    C14 C3 H3A . . 107.7 ?
    C9 C4 C5 . . 118.48(7) ?
    C9 C4 C3 . . 120.63(6) ?
    C5 C4 C3 . . 120.84(7) ?
    C6 C5 C4 . . 120.65(7) ?
    C6 C5 H5A . . 119.7 ?
    C4 C5 H5A . . 119.7 ?
    C5 C6 C7 . . 121.18(7) ?
    C5 C6 H6A . . 119.4 ?
    C7 C6 H6A . . 119.4 ?
    C8 C7 C6 . . 117.90(7) ?
    C8 C7 C10 . . 120.62(7) ?
    C6 C7 C10 . . 121.48(7) ?
    C9 C8 C7 . . 121.08(7) ?
    C9 C8 H8A . . 119.5 ?
    C7 C8 H8A . . 119.5 ?
    C4 C9 C8 . . 120.71(7) ?
    C4 C9 H9A . . 119.6 ?
    C8 C9 H9A . . 119.6 ?
    C7 C10 C11 . . 114.07(6) ?
    C7 C10 H10A . . 108.7 ?
    C11 C10 H10A . . 108.7 ?
    C7 C10 H10B . . 108.7 ?
    C11 C10 H10B . . 108.7 ?
    H10A C10 H10B . . 107.6 ?
    C13 C11 C12 . . 111.11(7) ?
    C13 C11 C10 . . 111.58(8) ?
    C12 C11 C10 . . 109.98(7) ?
    C13 C11 H11A . . 108.0 ?
    C12 C11 H11A . . 108.0 ?
    C10 C11 H11A . . 108.0 ?
    C11 C12 H12A . . 109.5 ?
    C11 C12 H12B . . 109.5 ?
    H12A C12 H12B . . 109.5 ?
    C11 C12 H12C . . 109.5 ?
    H12A C12 H12C . . 109.5 ?
    H12B C12 H12C . . 109.5 ?
    C11 C13 H13A . . 109.5 ?
    C11 C13 H13B . . 109.5 ?
    H13A C13 H13B . . 109.5 ?
    C11 C13 H13C . . 109.5 ?
    H13A C13 H13C . . 109.5 ?
    H13B C13 H13C . . 109.5 ?
    C3 C14 H14A . . 109.5 ?
    C3 C14 H14B . . 109.5 ?
    H14A C14 H14B . . 109.5 ?
    C3 C14 H14C . . 109.5 ?
    H14A C14 H14C . . 109.5 ?
    H14B C14 H14C . . 109.5 ?
loop_
    _geom_torsion_atom_site_label_1
    _geom_torsion_atom_site_label_2
    _geom_torsion_atom_site_label_3
    _geom_torsion_atom_site_label_4
    _geom_torsion_site_symmetry_1
    _geom_torsion_site_symmetry_2
    _geom_torsion_site_symmetry_3
    _geom_torsion_site_symmetry_4
    _geom_torsion
    _geom_torsion_publ_flag
    C1 N2 N3 C2 . . . . -0.33(8) ?
    N3 N2 C1 N1 . . . . 0.44(8) ?
    N3 N2 C1 S1 . . . . 179.36(5) ?
    C2 N1 C1 N2 . . . . -0.36(8) ?
    C2 N1 C1 S1 . . . . -179.29(6) ?
    N2 N3 C2 N1 . . . . 0.08(8) ?
    N2 N3 C2 C3 . . . . 179.70(7) ?
    C1 N1 C2 N3 . . . . 0.18(9) ?
    C1 N1 C2 C3 . . . . -179.45(6) ?
    N3 C2 C3 C4 . . . . -132.25(8) ?
    N1 C2 C3 C4 . . . . 47.32(9) ?
    N3 C2 C3 C14 . . . . -7.57(10) ?
    N1 C2 C3 C14 . . . . 172.00(7) ?
    C2 C3 C4 C9 . . . . -135.76(7) ?
    C14 C3 C4 C9 . . . . 99.82(8) ?
    C2 C3 C4 C5 . . . . 46.79(9) ?
    C14 C3 C4 C5 . . . . -77.63(9) ?
    C9 C4 C5 C6 . . . . -0.25(11) ?
    C3 C4 C5 C6 . . . . 177.25(7) ?
    C4 C5 C6 C7 . . . . -0.29(12) ?
    C5 C6 C7 C8 . . . . 0.43(11) ?
    C5 C6 C7 C10 . . . . 179.67(7) ?
    C6 C7 C8 C9 . . . . -0.03(11) ?
    C10 C7 C8 C9 . . . . -179.28(7) ?
    C5 C4 C9 C8 . . . . 0.64(11) ?
    C3 C4 C9 C8 . . . . -176.86(7) ?
    C7 C8 C9 C4 . . . . -0.51(11) ?
    C8 C7 C10 C11 . . . . 64.45(9) ?
    C6 C7 C10 C11 . . . . -114.77(8) ?
    C7 C10 C11 C13 . . . . 59.28(9) ?
    C7 C10 C11 C12 . . . . -176.94(7) ?
loop_
    _geom_hbond_atom_site_label_D
    _geom_hbond_atom_site_label_H
    _geom_hbond_atom_site_label_A
    _geom_hbond_site_symmetry_A
    _geom_hbond_distance_DH
    _geom_hbond_distance_HA
    _geom_hbond_distance_DA
    _geom_hbond_angle_DHA
    _geom_hbond_publ_flag
    N2 H1N2 S1 2_755 0.843(14) 2.476(14) 3.3150(7) 173.9(12) y
    N1 H1N1 S1 2_745 0.856(15) 2.400(15) 3.2549(6) 176.4(13) y
