# Supplementary material for: 3-[1-(4-Isobutyl­phen­yl)eth­yl]-1H-1,2,4-triazole-5(4H)-thione
Source: Acta Crystallogr Sect E Struct Rep Online. 2009 Feb 28;65(Pt 3):o618. doi: 10.1107/S1600536809006394 (PMC2968424; doi:10.1107/S1600536809006394)
Supplement: Supplementary file 2 [file e-65-0o618-Isup2.hkl]

# 
# h,k,l, Fc-squared, Fo-squared, sigma(Fo-squared) and status flag 
# 
data_I
_shelx_title ' nhtm in P2(1)/c        (100K)' 
_shelx_refln_list_code          4 
_shelx_F_calc_maximum      242.45 
_exptl_crystal_F_000       560.00 
_reflns_d_resolution_high  0.6047 
 
loop_ 
 _symmetry_equiv_pos_as_xyz 
 'x, y, z' 
 '-x, y+1/2, -z+1/2' 
 '-x, -y, -z' 
 'x, -y-1/2, z-1/2' 
 
_cell_length_a    12.0905 
_cell_length_b     8.4408 
_cell_length_c    14.3189 
_cell_angle_alpha  90.000 
_cell_angle_beta   98.365 
_cell_angle_gamma  90.000 
 
_shelx_F_squared_multiplier     1.000 
 
loop_ 
 _refln_index_h 
 _refln_index_k 
 _refln_index_l 
 _refln_F_squared_calc 
 _refln_F_squared_meas 
 _refln_F_squared_sigma 
 _refln_observed_status 
   2   0   0      382.06      367.07      8.38 o 
   3   0   0     4695.69     4887.42    106.20 o 
   4   0   0      110.40      101.60      3.06 o 
   5   0   0       12.27       17.27      0.78 o 
   6   0   0      143.50      152.89      2.78 o 
   7   0   0      186.06      208.01      3.60 o 
   8   0   0       26.30       26.36      1.19 o 
   9   0   0       21.70       23.75      1.20 o 
  10   0   0      143.41      138.36      3.07 o 
  11   0   0      143.39      147.27      3.74 o 
  12   0   0     1381.42     1406.28     21.62 o 
  13   0   0        0.39        4.55      1.38 o 
  14   0   0       27.50       27.75      2.26 o 
  15   0   0      609.61      606.56     13.04 o 
  16   0   0        0.16        3.09      1.59 o 
  17   0   0       28.09       27.92      2.85 o 
  18   0   0        0.16        1.81      1.72 o 
  19   0   0       11.53       12.08      3.86 o 
   1   1   0       92.78       89.28      1.81 o 
   2   1   0     7686.09     7955.60    101.39 o 
   3   1   0      332.49      377.00      6.25 o 
   4   1   0      217.39      242.56      3.63 o 
   5   1   0       34.34       33.35      1.65 o 
   6   1   0       69.57       62.60      3.73 o 
   7   1   0       27.44       20.61      0.87 o 
   8   1   0      121.96      135.43      2.00 o 
   9   1   0       43.85       40.66      1.08 o 
  10   1   0       46.12       40.99      1.19 o 
  11   1   0       10.26        7.12      0.75 o 
  12   1   0      540.21      522.41      7.72 o 
  13   1   0       14.83       10.67      1.17 o 
  14   1   0        1.54        1.73      0.79 o 
  15   1   0        3.84        3.25      1.19 o 
  16   1   0        4.61        4.79      1.30 o 
  17   1   0       59.07       61.10      2.77 o 
  18   1   0        1.75        1.25      1.25 o 
  19   1   0        0.61        2.75      1.72 o 
   0   2   0     2675.44     3116.82     67.59 o 
   1   2   0     3859.42     4203.35     91.74 o 
   2   2   0     5862.72     6322.98     97.48 o 
   3   2   0      232.00      261.22      3.11 o 
   4   2   0      224.27      230.50      3.20 o 
   5   2   0     1536.73     1594.42     18.86 o 
   6   2   0       33.84       28.26      0.96 o 
   7   2   0      127.22      149.11      2.22 o 
   8   2   0      520.68      554.68      6.00 o 
   9   2   0       78.17       80.74      1.82 o 
  10   2   0        2.35        2.66      0.67 o 
  11   2   0        0.10        0.52      0.62 o 
  12   2   0      595.81      588.45     11.01 o 
  13   2   0      294.84      299.01      5.16 o 
  14   2   0      171.45      179.07      3.86 o 
  15   2   0       16.15       14.46      1.39 o 
  16   2   0       59.18       58.44      4.15 o 
  17   2   0       40.91       40.55      2.59 o 
  18   2   0       17.14       18.78      2.37 o 
  19   2   0       33.63       37.61      7.26 o 
   1   3   0      169.73      215.29      5.84 o 
   2   3   0     1920.30     2077.21     26.77 o 
   3   3   0      650.11      655.53     10.66 o 
   4   3   0     1559.33     1634.23     17.67 o 
   5   3   0        0.55        5.65      0.38 o 
   6   3   0      472.40      470.35     13.26 o 
   7   3   0      348.27      343.32      5.31 o 
   8   3   0      302.65      295.67      4.84 o 
   9   3   0      338.82      329.19      6.05 o 
  10   3   0       71.80       74.41      2.27 o 
  11   3   0        0.49       -0.12      0.72 o 
  12   3   0       30.90       29.39      2.39 o 
  13   3   0        3.15        2.53      1.02 o 
  14   3   0        2.21        2.67      1.09 o 
  15   3   0      107.18      105.21      4.16 o 
  16   3   0       32.81       31.62      2.49 o 
  17   3   0        6.76        3.81      1.81 o 
  18   3   0       17.58       17.92      3.23 o 
  19   3   0        5.58        3.46      2.32 o 
   0   4   0      105.82       79.01      2.34 o 
   1   4   0       61.12       69.94      1.70 o 
   2   4   0     2011.48     2243.27     28.74 o 
   3   4   0      301.18      407.91      9.44 o 
   4   4   0      105.28      113.50      1.96 o 
   5   4   0      252.46      309.59      5.74 o 
   6   4   0      338.87      334.91     11.01 o 
   7   4   0     1046.49     1035.40     18.85 o 
   8   4   0      248.75      244.71      6.98 o 
   9   4   0       39.22       31.31      2.05 o 
  10   4   0       45.00       34.77      2.78 o 
  11   4   0       44.79       41.50      2.03 o 
  12   4   0        3.35        2.23      0.99 o 
  13   4   0       32.82       33.44      3.75 o 
  14   4   0       87.49       78.57      3.34 o 
  15   4   0        5.76        2.72      1.43 o 
  16   4   0        8.69       12.30      3.86 o 
  17   4   0      173.34      172.07      6.00 o 
   1   5   0      679.76      786.80     10.84 o 
   2   5   0     1750.76     1879.26     22.33 o 
   3   5   0      276.69      291.04      4.69 o 
   4   5   0      251.92      276.40      3.66 o 
   5   5   0     2061.61     2098.93     26.15 o 
   6   5   0       79.75       71.19      3.49 o 
   7   5   0      331.43      283.90      6.80 o 
   8   5   0       50.66       52.39      3.41 o 
   9   5   0       24.85       23.56      2.64 o 
  10   5   0     1797.61     1716.18     37.56 o 
  11   5   0      140.88      133.97      6.11 o 
  12   5   0        0.14       -0.52      1.34 o 
  13   5   0       15.16       12.48      2.18 o 
  14   5   0        6.20        8.89      2.50 o 
  15   5   0        0.18        4.07      2.12 o 
  16   5   0        0.21       -1.29      2.44 o 
  17   5   0        8.52        4.25      3.40 o 
  18   5   0       50.54       40.99      6.18 o 
   0   6   0       34.67       41.73      2.07 o 
   1   6   0        8.14       11.42      2.33 o 
   2   6   0      296.10      293.03      4.64 o 
   3   6   0       19.32       16.29      0.74 o 
   4   6   0      277.08      250.87      6.16 o 
   5   6   0       19.48       25.34      1.52 o 
   6   6   0       23.75       23.72      2.34 o 
   7   6   0       36.34       36.29      2.82 o 
   8   6   0        9.73        4.69      1.73 o 
   9   6   0       87.89       82.53      4.71 o 
  10   6   0       83.35       96.63      5.08 o 
  11   6   0       23.27       22.98      3.07 o 
  12   6   0       78.12       87.19      4.36 o 
  13   6   0       18.53       17.15      3.09 o 
  14   6   0        0.25       -1.44      2.15 o 
  15   6   0       16.44       22.92      4.22 o 
  16   6   0        0.12       -0.39      4.00 o 
  17   6   0        7.04       10.43      4.14 o 
   1   7   0        1.38        2.05      0.67 o 
   2   7   0     1294.30     1230.71     15.56 o 
   3   7   0        0.34        4.50      0.58 o 
   4   7   0       60.62       51.84      1.82 o 
   5   7   0       32.21       29.95      1.43 o 
   6   7   0        1.27        0.12      0.93 o 
   7   7   0       17.56       18.01      2.00 o 
   8   7   0       65.39       66.52      3.74 o 
   9   7   0      307.01      292.46     11.17 o 
  10   7   0      696.95      651.18     17.50 o 
  11   7   0      365.12      364.01     11.85 o 
  12   7   0      126.43      119.83      6.72 o 
  13   7   0      186.52      178.63      8.67 o 
  14   7   0        0.07        1.37      2.13 o 
  15   7   0       17.56       18.85      3.60 o 
  16   7   0       10.17        6.07      3.49 o 
  17   7   0       62.03       60.83      5.63 o 
   0   8   0        5.41        7.51      1.59 o 
   1   8   0      780.48      817.80     13.18 o 
   2   8   0      934.75      911.30     16.71 o 
   3   8   0      881.63      856.73     12.53 o 
   4   8   0       92.95       90.30      2.44 o 
   5   8   0        1.38        0.92      1.07 o 
   6   8   0       77.22       71.86      5.39 o 
   7   8   0       16.23       15.90      2.03 o 
   8   8   0       90.22       82.59      3.91 o 
   9   8   0      328.44      322.14     10.82 o 
  10   8   0        3.35        0.57      1.64 o 
  11   8   0       59.24       63.11      4.65 o 
  12   8   0        0.17       -0.26      1.81 o 
  13   8   0        0.15       -1.31      1.76 o 
  14   8   0       87.98       85.91      5.93 o 
  15   8   0        2.67        3.47      2.66 o 
  16   8   0        4.67        1.36      3.66 o 
   1   9   0       19.23       18.37      1.91 o 
   2   9   0       44.71       46.68      2.75 o 
   3   9   0       57.03       53.50      1.71 o 
   4   9   0       21.02       15.80      1.91 o 
   5   9   0       31.43       32.83      4.97 o 
   6   9   0       12.92        8.47      1.83 o 
   7   9   0       52.79       64.51      4.65 o 
   8   9   0      163.82      151.31      5.60 o 
   9   9   0       31.25       25.29      3.47 o 
  10   9   0       25.71       23.39      3.45 o 
  11   9   0      112.16      103.49      6.17 o 
  12   9   0      220.53      203.93     19.13 o 
  13   9   0        0.38        0.16      2.30 o 
  14   9   0        0.89        4.90      2.60 o 
  15   9   0        0.05        2.73      2.49 o 
   0  10   0     1191.18     1268.20     39.35 o 
   1  10   0      490.78      512.59     11.22 o 
   2  10   0      175.37      184.68      5.79 o 
   3  10   0      334.78      324.33      8.26 o 
   4  10   0      206.81      201.34      7.74 o 
   5  10   0      217.60      199.32      6.47 o 
   6  10   0       18.50       15.07      2.23 o 
   7  10   0       29.93       31.61      2.91 o 
   8  10   0       37.51       43.07      3.34 o 
   9  10   0       14.78       12.08      2.83 o 
  10  10   0        9.21        5.76      2.54 o 
  11  10   0       62.27       59.94      5.18 o 
  12  10   0       90.74       97.64      6.47 o 
  13  10   0       33.47       37.62      4.53 o 
   1  11   0       77.03       83.40      5.61 o 
   2  11   0        9.36       10.00      1.97 o 
   3  11   0       12.10       14.32      2.68 o 
   4  11   0        1.62        2.20      2.02 o 
   5  11   0       10.76       14.85      2.38 o 
   6  11   0       21.67       27.32      3.98 o 
   7  11   0       17.04       16.04      2.56 o 
   8  11   0        4.30        5.09      2.59 o 
   9  11   0        7.39        2.98      2.44 o 
  10  11   0        6.98        7.32      2.86 o 
  11  11   0       24.76       25.48      4.12 o 
  12  11   0        3.84        4.91      2.66 o 
   0  12   0      344.38      370.67     16.84 o 
   1  12   0      278.99      304.34     14.74 o 
   2  12   0       69.96       80.51      7.37 o 
   3  12   0      118.77      123.36      5.28 o 
   4  12   0       48.04       52.14      3.70 o 
   5  12   0      116.22      116.04      5.27 o 
   6  12   0       71.90       72.72      6.38 o 
   7  12   0       37.47       42.91      3.70 o 
   8  12   0      319.19      318.75     12.05 o 
   9  12   0       23.63       21.21      3.87 o 
  10  12   0        3.86        7.30      2.96 o 
   2  13   0        0.51        1.30      2.95 o 
   3  13   0        4.03        3.00      3.23 o 
   4  13   0      229.49      233.64     13.32 o 
   5  13   0       14.16       14.65      2.71 o 
   6  13   0        6.81        8.81      2.40 o 
   7  13   0       72.73       71.07      5.81 o 
 -19   1   1        7.37        4.92      1.96 o 
 -18   1   1        8.32        5.99      1.44 o 
 -17   1   1       85.88       86.63      3.18 o 
 -16   1   1       79.82       82.16      3.02 o 
 -15   1   1      261.32      248.38      5.37 o 
 -14   1   1        5.41        3.97      1.06 o 
 -13   1   1       66.37       67.01      2.80 o 
 -12   1   1      304.90      297.59      4.69 o 
 -11   1   1      238.36      241.03      3.82 o 
 -10   1   1      217.61      207.20      2.97 o 
  -9   1   1      711.70      721.93      7.29 o 
  -8   1   1      352.98      309.72      3.34 o 
  -7   1   1      371.23      420.35      4.19 o 
  -6   1   1      113.81      123.05      1.66 o 
  -5   1   1     2400.52     2663.38     27.62 o 
  -4   1   1     1074.62     1211.89     13.81 o 
  -3   1   1     5522.69     6020.17     82.88 o 
  -2   1   1     1674.03     1774.85     24.55 o 
  -1   1   1     1306.89     1411.40     22.04 o 
   0   1   1       69.44       85.72      1.64 o 
   1   1   1     3072.50     1887.42     60.44 o 
   2   1   1     3612.58     3803.88     69.12 o 
   3   1   1      130.63      175.86      3.01 o 
   4   1   1     1249.20     1390.23     14.47 o 
   5   1   1     1798.77     1864.58     20.16 o 
   6   1   1     2064.88     2110.34     21.32 o 
   7   1   1       56.75       40.96      1.30 o 
   8   1   1      660.22      668.69      6.49 o 
   9   1   1      227.49      228.54      2.82 o 
  10   1   1      382.19      353.23      4.45 o 
  11   1   1      380.79      389.72      6.56 o 
  12   1   1       28.85       24.33      1.43 o 
  13   1   1      259.80      256.10      5.33 o 
  14   1   1      244.51      245.21      4.77 o 
  15   1   1        0.09       -0.32      1.06 o 
  16   1   1       41.63       40.10      2.26 o 
  17   1   1       37.93       39.87      2.35 o 
  18   1   1       46.16       52.35      4.18 o 
  19   1   1        0.06        0.92      1.85 o 
 -19   2   1       13.10       12.78      3.57 o 
 -18   2   1        6.24        7.77      1.70 o 
 -17   2   1       61.02       60.28      2.65 o 
 -16   2   1       73.12       67.02      3.85 o 
 -15   2   1        6.07        4.97      1.19 o 
 -14   2   1      243.77      247.63      5.12 o 
 -13   2   1      272.95      271.57      6.96 o 
 -12   2   1      166.60      155.74      3.32 o 
 -11   2   1        1.75        1.35      0.66 o 
 -10   2   1       46.75       45.39      1.50 o 
  -9   2   1       53.46       50.16      1.48 o 
  -8   2   1      158.07      166.96      2.35 o 
  -7   2   1      207.58      208.84      3.07 o 
  -6   2   1       30.55       20.62      1.65 o 
  -5   2   1      385.46      366.43      4.40 o 
  -4   2   1      564.82      640.31      7.58 o 
  -3   2   1      168.07      186.97      2.76 o 
  -2   2   1     5854.26     6250.76    111.43 o 
  -1   2   1     4038.78     4394.06     98.36 o 
   0   2   1      103.36      104.80      2.56 o 
   1   2   1      786.84      935.82     25.40 o 
   2   2   1     1104.21     1231.72     22.33 o 
   3   2   1      201.47      201.06      3.35 o 
   4   2   1      226.28      228.84      2.94 o 
   5   2   1        4.70        6.17      0.48 o 
   6   2   1       78.96       81.67      1.42 o 
   7   2   1       51.95       54.25      1.53 o 
   8   2   1       85.02       82.66      1.46 o 
   9   2   1      132.10      133.97      3.90 o 
  10   2   1       49.68       54.55      3.67 o 
  11   2   1       59.00       63.47      3.53 o 
  12   2   1      302.24      298.56      5.25 o 
  13   2   1      163.53      163.12      3.56 o 
  14   2   1        1.54        0.93      0.89 o 
  15   2   1       71.16       65.25      2.36 o 
  16   2   1       29.87       28.69      2.57 o 
  17   2   1        7.71        8.56      2.32 o 
  18   2   1        3.45        3.69      2.02 o 
  19   2   1       11.67        9.04      2.46 o 
 -19   3   1        4.30        3.74      2.44 o 
 -18   3   1        0.36        1.34      1.75 o 
 -17   3   1       95.82       91.27      4.79 o 
 -16   3   1        6.92        6.41      1.63 o 
 -15   3   1        0.73       -0.79      1.15 o 
 -14   3   1        3.04        2.19      0.99 o 
 -13   3   1       15.39       14.58      1.47 o 
 -12   3   1       25.50       25.49      1.45 o 
 -11   3   1       80.36       79.99      2.27 o 
 -10   3   1        0.49        0.20      0.85 o 
  -9   3   1      243.53      225.39      5.37 o 
  -8   3   1      191.17      166.73      3.27 o 
  -7   3   1     1000.23     1006.45     17.13 o 
  -6   3   1      567.23      562.97      7.00 o 
  -5   3   1      998.31     1189.54     13.65 o 
  -4   3   1     2271.27     2538.24     28.92 o 
  -3   3   1      695.28      809.86      9.64 o 
  -2   3   1      109.95      139.58      2.68 o 
  -1   3   1      753.51      789.07     19.97 o 
   0   3   1        6.00        7.63      0.98 o 
   1   3   1      949.57      993.57     20.84 o 
   2   3   1      409.60      405.89      5.47 o 
   3   3   1      318.56      307.76      4.64 o 
   4   3   1     1040.27     1025.40     15.58 o 
   5   3   1      905.83      944.01      9.87 o 
   6   3   1      797.66      795.22     10.45 o 
   7   3   1      196.27      218.88      4.16 o 
   8   3   1      337.64      333.98      5.93 o 
   9   3   1       35.80       38.03      1.85 o 
  10   3   1       15.09       16.15      1.68 o 
  11   3   1       42.55       37.69      2.03 o 
  12   3   1       11.11       11.81      1.22 o 
  13   3   1       44.60       45.41      2.34 o 
  14   3   1       14.41       11.54      1.65 o 
  15   3   1       15.28       12.55      1.80 o 
  16   3   1        0.03        0.24      1.33 o 
  17   3   1        1.53        0.04      1.54 o 
  18   3   1        0.75        2.44      2.27 o 
  19   3   1       26.27       27.33      3.69 o 
 -18   4   1      125.19      140.83      6.18 o 
 -17   4   1       70.36       67.97      3.86 o 
 -16   4   1      218.92      215.78      6.09 o 
 -15   4   1      144.53      152.62      4.86 o 
 -14   4   1       80.88       79.11      3.34 o 
 -13   4   1       13.11       11.24      1.40 o 
 -12   4   1       51.67       45.50      2.38 o 
 -11   4   1        0.83       -0.58      0.82 o 
 -10   4   1      234.90      220.25      5.32 o 
  -9   4   1      103.18      110.40      3.20 o 
  -8   4   1      123.65      128.00      2.76 o 
  -7   4   1     1206.43     1189.60     21.97 o 
  -6   4   1     1544.61     1611.30     23.00 o 
  -5   4   1      599.81      647.54      8.14 o 
  -4   4   1     1121.73     1209.23     14.34 o 
  -3   4   1      268.67      259.29      6.05 o 
  -2   4   1        4.57       21.09      1.16 o 
  -1   4   1      358.59      336.54      5.73 o 
   0   4   1      644.23      623.37      9.92 o 
   1   4   1      899.77      925.69     13.71 o 
   2   4   1      746.70      804.04      9.33 o 
   3   4   1     3814.15     4278.87     51.00 o 
   4   4   1      799.27      813.48     19.57 o 
   5   4   1      421.72      439.84      6.75 o 
   6   4   1      301.88      340.90      6.02 o 
   7   4   1        0.82        1.23      0.87 o 
   8   4   1        4.59        3.44      0.62 o 
   9   4   1        2.80        3.05      0.79 o 
  10   4   1      215.60      223.48      4.92 o 
  11   4   1      566.83      565.88     10.05 o 
  12   4   1      250.27      257.53      5.69 o 
  13   4   1      319.31      331.53      6.96 o 
  14   4   1      381.95      374.82      8.61 o 
  15   4   1      323.76      344.35      9.58 o 
  16   4   1       98.68      115.85      8.25 o 
  17   4   1       56.54       68.00      7.94 o 
 -18   5   1        0.13        2.32      3.06 o 
 -17   5   1       14.39       12.86      3.20 o 
 -16   5   1        0.73       -0.26      2.08 o 
 -15   5   1        0.97        5.41      2.47 o 
 -14   5   1        7.45        6.08      3.26 o 
 -13   5   1       26.58       28.68      2.74 o 
 -12   5   1        8.09        5.80      2.10 o 
 -11   5   1       55.85       46.80      3.79 o 
 -10   5   1      144.69      162.75      6.65 o 
  -9   5   1       31.75       22.13      2.55 o 
  -8   5   1      191.07      192.08      9.52 o 
  -7   5   1        4.51       12.59      2.83 o 
  -6   5   1      114.04      115.34      3.23 o 
  -5   5   1        1.15        1.37      0.76 o 
  -4   5   1       14.05       18.44      1.42 o 
  -3   5   1        1.39        3.51      0.57 o 
  -2   5   1      115.22      103.87      2.47 o 
  -1   5   1      167.12      179.91      3.34 o 
   0   5   1        0.16        1.22      0.48 o 
   1   5   1        3.97        3.65      1.10 o 
   2   5   1       44.03       62.95      2.51 o 
   3   5   1        1.03       -0.11      0.31 o 
   4   5   1      147.41      133.94      6.44 o 
   5   5   1        3.22        1.63      0.64 o 
   6   5   1        0.15       -0.63      0.76 o 
   7   5   1       23.03       20.94      1.82 o 
   8   5   1        0.85       -0.56      1.20 o 
   9   5   1       92.76       70.56      4.11 o 
  10   5   1      163.76      162.54      5.88 o 
  11   5   1       19.35       15.22      2.97 o 
  12   5   1        1.20       -0.14      1.34 o 
  13   5   1       17.41       19.24      3.16 o 
  14   5   1        5.99        2.40      2.07 o 
  15   5   1       10.65       14.05      3.10 o 
  16   5   1        8.22        5.39      3.40 o 
  17   5   1        1.15        1.47      2.83 o 
  18   5   1        0.18       -2.27      2.78 o 
 -17   6   1       95.76       92.86      6.28 o 
 -16   6   1       28.22       32.75      4.27 o 
 -15   6   1        1.52        3.73      3.00 o 
 -14   6   1        0.18        1.11      2.01 o 
 -13   6   1       25.42       32.53      3.73 o 
 -12   6   1      193.78      178.19      7.52 o 
 -11   6   1      252.38      237.91      8.62 o 
 -10   6   1        1.79        1.47      1.56 o 
  -9   6   1        0.44        0.31      1.34 o 
  -8   6   1      141.88      136.75      8.22 o 
  -7   6   1      660.19      632.35     17.43 o 
  -6   6   1      992.79      982.73     14.66 o 
  -5   6   1     1926.50     1866.37     26.00 o 
  -4   6   1      371.72      382.29      5.33 o 
  -3   6   1      368.12      365.13      5.02 o 
  -2   6   1     1441.56     1360.07     15.68 o 
  -1   6   1      630.40      595.36      8.77 o 
   0   6   1      743.79      705.98     11.33 o 
   1   6   1     1660.68     1636.67     23.94 o 
   2   6   1      765.45      803.20     11.28 o 
   3   6   1     1198.21     1268.52     14.71 o 
   4   6   1     1641.60     1685.28     22.03 o 
   5   6   1       88.65      104.72      3.48 o 
   6   6   1      224.70      195.73      5.49 o 
   7   6   1      483.76      455.05      9.95 o 
   8   6   1       62.69       48.56      2.76 o 
   9   6   1       38.50       36.66      3.27 o 
  10   6   1      347.11      335.92      9.01 o 
  11   6   1        0.89        1.61      1.48 o 
  12   6   1        0.75        2.10      2.12 o 
  13   6   1      231.93      213.33      8.68 o 
  14   6   1      205.26      183.62      8.10 o 
  15   6   1      272.76      277.75     10.60 o 
  16   6   1      200.48      201.32     12.70 o 
  17   6   1       32.49       29.31      5.67 o 
 -17   7   1        1.08       -0.19      3.09 o 
 -16   7   1       55.34       53.83      5.19 o 
 -15   7   1        4.66        2.67      3.86 o 
 -14   7   1       99.02       97.74      6.15 o 
 -13   7   1       20.86       18.22      4.14 o 
 -12   7   1      233.74      253.41      9.54 o 
 -11   7   1        1.76       -1.05      1.82 o 
 -10   7   1        6.26        5.73      2.14 o 
  -9   7   1       42.94       36.97      3.44 o 
  -8   7   1        6.49        4.14      2.72 o 
  -7   7   1        4.46        8.75      1.87 o 
  -6   7   1       19.04       19.45      1.28 o 
  -5   7   1       23.74       23.04      1.66 o 
  -4   7   1       25.91       21.04      1.35 o 
  -3   7   1       93.40      101.57      2.26 o 
  -2   7   1      654.47      613.29      9.34 o 
  -1   7   1       85.13       72.07      2.24 o 
   0   7   1       23.14       25.71      1.59 o 
   1   7   1       44.23       43.25      2.27 o 
   2   7   1      123.31      140.99      3.22 o 
   3   7   1      302.78      288.13      5.44 o 
   4   7   1      408.44      367.84      7.03 o 
   5   7   1       43.71       45.48      2.45 o 
   6   7   1       21.23       22.19      1.68 o 
   7   7   1        3.42        3.90      1.45 o 
   8   7   1      159.68      153.80      8.07 o 
   9   7   1      402.28      413.44     12.41 o 
  10   7   1        0.26       -1.43      1.27 o 
  11   7   1       70.71       73.08      4.93 o 
  12   7   1       40.05       31.49      3.70 o 
  13   7   1       48.67       43.69      7.12 o 
  14   7   1        5.00        6.13      4.82 o 
  15   7   1       28.20       25.11      4.00 o 
  16   7   1       41.38       46.82      5.00 o 
 -16   8   1        1.72        6.76      2.82 o 
 -15   8   1       26.15       29.85      4.21 o 
 -14   8   1      141.73      143.41      8.73 o 
 -13   8   1        3.95        6.89      2.89 o 
 -12   8   1        0.74        2.19      2.10 o 
 -11   8   1       49.58       42.91      4.09 o 
 -10   8   1       19.94       11.43      2.63 o 
  -9   8   1      184.16      178.14      7.62 o 
  -8   8   1        4.42        2.81      1.39 o 
  -7   8   1      193.12      180.64      6.26 o 
  -6   8   1      427.14      432.25      7.50 o 
  -5   8   1      737.33      685.33     10.63 o 
  -4   8   1      825.84      785.04     10.97 o 
  -3   8   1      191.83      221.88      5.83 o 
  -2   8   1     1106.05     1121.53     17.86 o 
  -1   8   1      606.73      617.85      9.61 o 
   0   8   1      312.21      323.30      6.66 o 
   1   8   1     1648.10     1662.57     25.02 o 
   2   8   1      192.90      191.73      4.15 o 
   3   8   1      733.50      700.33     11.94 o 
   4   8   1      110.42      108.17      5.36 o 
   5   8   1      381.74      343.18      7.65 o 
   6   8   1       54.39       50.55      3.86 o 
   7   8   1       35.62       35.21      2.71 o 
   8   8   1      157.61      144.65      5.22 o 
   9   8   1       15.35       14.00      2.75 o 
  10   8   1        8.10        6.54      2.30 o 
  11   8   1      105.10      101.89      5.89 o 
  12   8   1        0.37       -0.45      1.96 o 
  13   8   1       28.42       23.33      3.67 o 
  14   8   1        0.37        0.23      2.23 o 
  15   8   1       48.54       45.23      4.93 o 
  16   8   1      152.12      160.02      8.45 o 
 -15   9   1       12.92       17.57      3.65 o 
 -14   9   1      200.45      186.95      9.00 o 
 -13   9   1        7.17        4.99      2.72 o 
 -12   9   1       45.39       41.81      6.63 o 
 -11   9   1      231.93      207.98     11.59 o 
 -10   9   1       49.63       42.97      4.31 o 
  -9   9   1       70.58       81.48      6.24 o 
  -8   9   1       11.28       13.07      4.48 o 
  -7   9   1        7.57        7.98      2.22 o 
  -6   9   1       49.23       43.67      4.08 o 
  -5   9   1       53.32       46.43      1.92 o 
  -4   9   1       27.82       21.61      1.30 o 
  -3   9   1        0.70        0.39      0.57 o 
  -2   9   1        4.88        2.31      1.08 o 
  -1   9   1        3.57        3.92      1.15 o 
   0   9   1       33.56       29.69      1.75 o 
   1   9   1       41.62       37.68      1.95 o 
   2   9   1       14.93       17.28      1.93 o 
   3   9   1        4.99        4.17      1.34 o 
   4   9   1        7.93        8.69      1.79 o 
   5   9   1        5.96        8.18      1.71 o 
   6   9   1      138.21      138.32      5.16 o 
   7   9   1      472.07      462.02     12.49 o 
   8   9   1      151.42      150.33      5.59 o 
   9   9   1       37.02       41.49      5.05 o 
  10   9   1      196.03      193.29     12.13 o 
  11   9   1      120.09      126.97      8.82 o 
  12   9   1       22.16       14.93      3.24 o 
  13   9   1       81.73       78.59      5.65 o 
  14   9   1        3.78        4.51      2.63 o 
 -13  10   1       17.77       12.80      4.96 o 
 -12  10   1        5.31        5.37      2.74 o 
 -11  10   1        2.22        0.99      3.00 o 
 -10  10   1        4.19        3.87      2.32 o 
  -9  10   1        5.61       10.01      2.80 o 
  -8  10   1       18.63       18.39      3.16 o 
  -7  10   1       92.31       93.51      4.51 o 
  -6  10   1        0.59       -0.14      4.45 o 
  -5  10   1        4.26        6.02      1.69 o 
  -4  10   1       36.95       38.92      2.36 o 
  -3  10   1       34.27       35.89      1.68 o 
  -2  10   1       74.45       74.69      3.66 o 
  -1  10   1      395.44      418.62      9.73 o 
   0  10   1       19.02       22.96      2.70 o 
   1  10   1       27.83       30.95      3.74 o 
   2  10   1       60.05       61.71      3.34 o 
   3  10   1       70.27       71.78      3.68 o 
   4  10   1        9.09        8.65      1.83 o 
   5  10   1        3.60        4.39      1.63 o 
   6  10   1       25.74       22.48      3.87 o 
   7  10   1        5.28        4.22      1.77 o 
   8  10   1       22.24       19.22      2.56 o 
   9  10   1       12.89       14.43      3.05 o 
  10  10   1        0.09       -0.12      1.98 o 
  11  10   1        3.20        4.86      2.65 o 
  12  10   1        2.59        0.85      2.34 o 
  13  10   1        3.60        4.79      2.78 o 
 -12  11   1        3.48        6.13      3.06 o 
 -11  11   1        2.91        2.52      2.42 o 
 -10  11   1       63.02       62.05      5.29 o 
  -9  11   1       86.92       95.80      6.23 o 
  -8  11   1      156.48      159.44      7.89 o 
  -7  11   1      153.66      158.71      6.16 o 
  -6  11   1      379.63      373.96     10.01 o 
  -5  11   1      163.64      175.89      7.57 o 
  -4  11   1       65.72       66.39      4.67 o 
  -3  11   1        4.34        1.40      1.54 o 
  -2  11   1        0.10        1.33      1.50 o 
  -1  11   1        6.01        6.38      2.18 o 
   0  11   1       27.52       28.06      3.29 o 
   1  11   1       25.39       20.24      4.20 o 
   2  11   1      241.52      244.36      7.31 o 
   3  11   1      352.74      366.56     10.88 o 
   4  11   1      313.47      310.94      8.71 o 
   5  11   1      465.82      491.63     11.92 o 
   6  11   1        6.69        7.27      1.98 o 
   7  11   1       78.81       74.55      4.25 o 
   8  11   1        3.51        2.72      1.83 o 
   9  11   1        1.14        3.83      3.29 o 
  10  11   1        4.17        4.03      4.14 o 
  11  11   1        4.33        3.44      2.72 o 
  12  11   1        6.71        4.92      2.69 o 
 -10  12   1        5.99        6.88      2.99 o 
  -9  12   1        4.66        8.71      3.26 o 
  -8  12   1       64.03       67.30      5.49 o 
  -7  12   1      142.64      152.91      8.45 o 
  -6  12   1      174.16      183.85      6.81 o 
  -5  12   1        4.12        5.41      2.02 o 
  -4  12   1       25.60       30.74      3.07 o 
  -3  12   1        2.91        4.62      3.03 o 
  -2  12   1       59.84       57.77      6.58 o 
  -1  12   1        0.36        3.23      3.17 o 
   0  12   1        2.24        2.55      2.95 o 
   1  12   1        6.58       14.00      4.03 o 
   2  12   1        2.66        1.02      2.89 o 
   3  12   1        0.07       -0.62      2.66 o 
   4  12   1       47.37       51.11      3.92 o 
   5  12   1        0.22        0.81      1.78 o 
   6  12   1      205.97      212.36      7.40 o 
   7  12   1        7.04        8.47      2.30 o 
   8  12   1      177.53      168.16      8.52 o 
   9  12   1       13.58       11.37      3.47 o 
  -7  13   1      126.74      116.78      7.15 o 
  -6  13   1       11.88       12.56      2.68 o 
  -5  13   1        0.21        2.25      1.97 o 
  -4  13   1       33.49       35.94      5.78 o 
   1  13   1       11.17       18.26      4.82 o 
   2  13   1        9.74        7.48      3.91 o 
   3  13   1      128.93      140.21     10.43 o 
   4  13   1       85.12       79.03      8.22 o 
   5  13   1      179.73      195.26     12.47 o 
   6  13   1      209.65      204.91      8.52 o 
   7  13   1        3.93        6.75      2.37 o 
 -19   0   2       28.50       33.76      3.76 o 
 -18   0   2      160.55      184.18      6.32 o 
 -17   0   2        8.85        8.59      1.95 o 
 -16   0   2       41.10       43.75      3.02 o 
 -15   0   2      153.87      159.94      5.68 o 
 -14   0   2       83.66       81.67      4.14 o 
 -13   0   2      300.58      281.81      7.12 o 
 -12   0   2      312.82      315.10      7.48 o 
 -11   0   2       12.97       10.28      1.04 o 
 -10   0   2      152.24      141.73      2.65 o 
  -9   0   2        7.08        7.22      0.83 o 
  -8   0   2       48.99       60.96      1.76 o 
  -7   0   2      810.17      775.89     10.59 o 
  -6   0   2     1886.67     2036.28     26.78 o 
  -5   0   2     4225.74     4259.77     54.84 o 
  -4   0   2    17924.82    18785.87    331.12 o 
  -3   0   2    58779.67    55211.41    992.58 o 
  -2   0   2     8335.39     8777.22    156.05 o 
  -1   0   2    10410.21    10744.13    190.70 o 
   0   0   2     3399.30     3592.86     78.77 o 
   1   0   2     3477.86     3544.44     63.84 o 
   2   0   2    20199.54    20897.74    455.85 o 
   3   0   2     4725.96     5123.43    157.27 o 
   4   0   2      720.93      760.00     13.20 o 
   5   0   2      235.87      217.77      3.55 o 
   6   0   2       23.58       29.37      1.12 o 
   7   0   2      318.85      277.91      5.35 o 
   8   0   2      976.67     1070.58     14.75 o 
   9   0   2     1027.00     1090.27     15.15 o 
  10   0   2      164.61      181.94      3.74 o 
  11   0   2      174.77      178.86      4.33 o 
  12   0   2      135.39      133.39      3.75 o 
  13   0   2        7.77        8.41      1.60 o 
  14   0   2      612.49      611.72     12.95 o 
  15   0   2       47.04       50.90      5.78 o 
  16   0   2        1.33        4.20      1.71 o 
  17   0   2      475.73      480.35     11.45 o 
  18   0   2      141.03      147.29      9.47 o 
 -19   1   2        0.14        2.82      1.80 o 
 -18   1   2        0.15        0.82      1.26 o 
 -17   1   2       16.48       18.08      2.14 o 
 -16   1   2        0.25       -1.41      1.01 o 
 -15   1   2       26.67       28.48      1.95 o 
 -14   1   2       21.79       23.37      1.65 o 
 -13   1   2       66.82       65.69      2.27 o 
 -12   1   2      158.50      152.81      2.84 o 
 -11   1   2        0.14        0.37      0.57 o 
 -10   1   2      453.15      419.57      5.71 o 
  -9   1   2       43.77       38.32      1.71 o 
  -8   1   2       59.91       65.10      1.35 o 
  -7   1   2      139.82      146.37      2.17 o 
  -6   1   2        1.39        2.35      0.41 o 
  -5   1   2     2051.47     2337.82     23.67 o 
  -4   1   2      143.74      159.41      2.44 o 
  -3   1   2       70.20       60.46      0.98 o 
  -2   1   2      294.76      295.94      5.34 o 
  -1   1   2     6038.98     6188.21     78.32 o 
   0   1   2     1988.92     2124.43     29.09 o 
   1   1   2      686.03      775.20     17.66 o 
   2   1   2      282.05      320.27      6.38 o 
   3   1   2      461.82      500.58     19.25 o 
   4   1   2      219.36      222.19      5.03 o 
   5   1   2       76.15      104.81      2.22 o 
   6   1   2        0.33        0.19      0.24 o 
   7   1   2      100.05      103.78      1.97 o 
   8   1   2       56.46       49.71      2.96 o 
   9   1   2       45.91       45.48      1.33 o 
  10   1   2       27.48       31.90      1.52 o 
  11   1   2      121.56      120.16      2.27 o 
  12   1   2      154.05      152.43      3.06 o 
  13   1   2       17.97       16.34      1.57 o 
  14   1   2      353.25      354.38      6.14 o 
  15   1   2       80.58       78.24      2.92 o 
  16   1   2       24.72       27.60      1.96 o 
  17   1   2       16.92       16.80      1.92 o 
  18   1   2        5.76        6.69      2.31 o 
  19   1   2        0.60        3.67      2.03 o 
 -19   2   2       42.65       40.39      3.09 o 
 -18   2   2       12.19       10.88      1.57 o 
 -17   2   2      109.71      116.30      5.53 o 
 -16   2   2       62.28       59.95      2.54 o 
 -15   2   2      113.83      115.90      3.38 o 
 -14   2   2        0.50        0.13      0.83 o 
 -13   2   2        5.05        2.69      0.93 o 
 -12   2   2      143.64      147.49      4.59 o 
 -11   2   2      152.54      144.59      3.37 o 
 -10   2   2      120.25      116.11      2.40 o 
  -9   2   2      308.11      292.57      4.25 o 
  -8   2   2        2.97        0.16      0.41 o 
  -7   2   2     1004.27     1096.97     12.55 o 
  -6   2   2     1032.15     1082.59     11.30 o 
  -5   2   2      744.16      754.44      8.01 o 
  -4   2   2     2619.96     2824.69     29.59 o 
  -3   2   2     2343.75     2499.66     24.75 o 
  -2   2   2     6874.50     7420.97     99.54 o 
  -1   2   2     1687.36     1842.89     40.29 o 
   0   2   2     1158.24     1239.90     22.33 o 
   1   2   2       57.08       46.16      6.35 o 
   2   2   2     1762.39     1926.51     34.39 o 
   3   2   2      270.52      305.37      4.54 o 
   4   2   2      440.45      455.84      5.16 o 
   5   2   2      123.46      147.41      2.10 o 
   6   2   2       41.61       44.87      1.07 o 
   7   2   2      264.61      280.20      5.28 o 
   8   2   2      458.85      478.70      5.43 o 
   9   2   2     1336.75     1383.91     14.04 o 
  10   2   2      570.99      558.87      6.78 o 
  11   2   2      320.98      327.83      6.64 o 
  12   2   2       34.90       35.47      1.64 o 
  13   2   2       92.32       92.52      2.60 o 
  14   2   2      151.48      145.70      3.78 o 
  15   2   2      105.40      112.01      3.85 o 
  16   2   2      137.76      141.17      4.48 o 
  17   2   2       32.86       29.86      2.69 o 
  18   2   2       18.80       18.30      2.79 o 
  19   2   2       15.22       16.33      3.80 o 
 -19   3   2       49.36       55.56      4.88 o 
 -18   3   2       39.88       43.87      3.51 o 
 -17   3   2        1.58        2.74      1.51 o 
 -16   3   2       10.81        9.56      1.74 o 
 -15   3   2       19.22       19.41      2.08 o 
 -14   3   2        2.60        2.97      1.17 o 
 -13   3   2       12.81       13.28      1.39 o 
 -12   3   2      117.28      108.80      2.80 o 
 -11   3   2       63.37       61.71      2.01 o 
 -10   3   2      229.38      223.92      3.83 o 
  -9   3   2      204.70      186.01      6.26 o 
  -8   3   2        3.86        2.40      0.66 o 
  -7   3   2      379.48      352.47      4.86 o 
  -6   3   2      262.28      261.00      3.69 o 
  -5   3   2     1431.31     1505.91     17.18 o 
  -4   3   2      128.82      135.98      9.26 o 
  -3   3   2      345.10      406.04      5.00 o 
  -2   3   2       11.82        8.94      0.56 o 
  -1   3   2     3541.43     3821.89     62.01 o 
   0   3   2      858.94      839.56     14.50 o 
   1   3   2      347.54      309.53     10.06 o 
   2   3   2      133.55      111.85      2.48 o 
   3   3   2     2062.17     2246.79     32.10 o 
   4   3   2       84.59       76.12      1.60 o 
   5   3   2      745.52      772.42      9.41 o 
   6   3   2      520.23      503.10      6.66 o 
   7   3   2      268.97      300.67      4.48 o 
   8   3   2        0.07       -0.01      0.70 o 
   9   3   2       19.72       16.48      1.33 o 
  10   3   2      106.15      105.07      3.30 o 
  11   3   2       40.63       43.41      1.94 o 
  12   3   2       21.64       21.62      1.54 o 
  13   3   2       52.23       54.62      2.84 o 
  14   3   2       26.70       29.21      2.28 o 
  15   3   2        1.65        2.05      1.32 o 
  16   3   2        0.02        1.99      1.48 o 
  17   3   2       21.26       17.88      2.18 o 
  18   3   2        5.24        4.37      2.44 o 
  19   3   2        1.04       -0.79      2.04 o 
 -18   4   2        2.42        0.68      1.70 o 
 -17   4   2        0.14       -0.85      1.64 o 
 -16   4   2        0.45        0.21      1.76 o 
 -15   4   2       52.25       50.94      2.95 o 
 -14   4   2        5.81        5.32      1.86 o 
 -13   4   2        0.13       -1.32      0.98 o 
 -12   4   2        2.84        1.29      0.89 o 
 -11   4   2        9.71        9.80      1.14 o 
 -10   4   2      476.81      440.81      7.64 o 
  -9   4   2       73.05       68.03      2.26 o 
  -8   4   2       76.75       86.91      3.82 o 
  -7   4   2      264.72      265.07      7.13 o 
  -6   4   2       40.57       39.32      2.72 o 
  -5   4   2      514.62      492.43      7.89 o 
  -4   4   2       16.69       15.06      0.66 o 
  -3   4   2     1088.10     1187.00     16.53 o 
  -2   4   2        0.30        2.89      1.12 o 
  -1   4   2       35.10       65.60      1.89 o 
   0   4   2      942.91     1066.62     18.42 o 
   1   4   2       69.06       96.30      2.35 o 
   2   4   2       12.68        7.10      2.06 o 
   3   4   2     1149.39     1299.11     17.20 o 
   4   4   2     1851.14     2011.55     25.99 o 
   5   4   2     1182.78     1279.43     15.35 o 
   6   4   2       17.24       14.67      0.97 o 
   7   4   2       63.23       50.66      2.13 o 
   8   4   2       29.04       28.82      2.68 o 
   9   4   2        1.52        3.44      0.77 o 
  10   4   2      324.63      315.67     11.40 o 
  11   4   2       22.55       19.75      2.17 o 
  12   4   2      227.32      204.18      6.12 o 
  13   4   2       59.61       51.64      5.22 o 
  14   4   2       61.89       60.77      3.97 o 
  15   4   2       51.95       44.68      3.03 o 
  16   4   2       39.76       42.95      3.03 o 
  17   4   2       30.21       31.40      2.58 o 
  18   4   2        0.15        5.44      3.34 o 
 -17   5   2        0.29       -0.50      2.34 o 
 -16   5   2       29.65       37.15      4.18 o 
 -15   5   2       36.99       39.10      8.79 o 
 -14   5   2       69.68       69.95      5.19 o 
 -13   5   2      157.18      167.67      7.18 o 
 -12   5   2        6.77        5.78      2.03 o 
 -11   5   2       49.54       50.22      5.84 o 
 -10   5   2       46.20       39.17      3.30 o 
  -9   5   2       97.13       81.36      6.07 o 
  -8   5   2     2350.26     2265.17     36.45 o 
  -7   5   2       11.46       18.43      1.27 o 
  -6   5   2      175.68      203.32      4.98 o 
  -5   5   2      533.38      557.51      7.31 o 
  -4   5   2       93.36       90.98      2.04 o 
  -3   5   2       17.82       20.14      1.36 o 
  -2   5   2     1553.01     1619.97     19.81 o 
  -1   5   2     2104.94     2338.12     29.64 o 
   0   5   2      785.98      883.24     13.46 o 
   1   5   2      911.54      924.42     12.49 o 
   2   5   2      684.30      727.56     11.35 o 
   3   5   2      126.83      134.61      2.55 o 
   4   5   2      794.11      748.14     10.51 o 
   5   5   2       68.27       77.24      2.13 o 
   6   5   2       32.73       27.59      1.55 o 
   7   5   2     1694.01     1633.42     28.11 o 
   8   5   2      149.75      146.39      4.17 o 
   9   5   2      266.76      257.66      7.19 o 
  10   5   2      130.17      130.84      7.69 o 
  11   5   2       35.45       38.32      3.14 o 
  12   5   2      185.69      175.22      6.13 o 
  13   5   2        4.44        3.16      1.67 o 
  14   5   2        6.73        3.18      2.14 o 
  15   5   2       75.32       80.45      7.65 o 
  16   5   2       84.46       87.31      7.99 o 
  17   5   2        4.20        3.91      3.17 o 
  18   5   2        0.26        6.92      3.40 o 
 -18   6   2        1.93        2.95      2.62 o 
 -17   6   2        2.16        4.18      2.59 o 
 -16   6   2        8.06       11.04      3.18 o 
 -15   6   2       35.69       36.55      4.12 o 
 -14   6   2        3.74        2.19      2.06 o 
 -13   6   2        3.93        9.14      3.49 o 
 -12   6   2        0.42       -0.68      1.64 o 
 -11   6   2      114.83      110.64      5.77 o 
 -10   6   2      241.44      242.19      8.56 o 
  -9   6   2       13.92       10.21      3.17 o 
  -8   6   2       44.74       40.67      3.19 o 
  -7   6   2       69.04       50.72      5.97 o 
  -6   6   2       88.26       79.65      2.42 o 
  -5   6   2        0.43        2.09      0.62 o 
  -4   6   2      112.35       92.96      2.02 o 
  -3   6   2       79.09       71.07      1.78 o 
  -2   6   2      197.17      199.22      3.10 o 
  -1   6   2       99.55       97.51      2.45 o 
   0   6   2       33.54       35.30      1.86 o 
   1   6   2       68.98       72.14      3.48 o 
   2   6   2      163.39      149.41      4.07 o 
   3   6   2       12.80       16.38      1.11 o 
   4   6   2      413.92      423.31      6.15 o 
   5   6   2       90.63       92.08      5.04 o 
   6   6   2      173.32      175.48      5.15 o 
   7   6   2        1.86        2.02      1.12 o 
   8   6   2        0.23        0.25      0.90 o 
   9   6   2       13.08       11.97      1.93 o 
  10   6   2       61.70       61.24      3.61 o 
  11   6   2       77.83       72.56      3.91 o 
  12   6   2       91.37       98.51      5.63 o 
  13   6   2        2.56        0.69      2.89 o 
  14   6   2        2.47        2.80      2.49 o 
  15   6   2        4.65        6.58      3.86 o 
  16   6   2        5.22        4.03      3.46 o 
  17   6   2        0.24        1.98      3.00 o 
 -17   7   2       55.00       59.29      6.43 o 
 -16   7   2       83.86       89.27      6.21 o 
 -15   7   2        8.67        6.07      4.34 o 
 -14   7   2      414.01      426.59     14.91 o 
 -13   7   2      185.18      181.60      8.00 o 
 -12   7   2      103.54       97.26      5.71 o 
 -11   7   2       27.17       26.11      3.29 o 
 -10   7   2       35.54       29.49      3.33 o 
  -9   7   2        8.77        4.76      2.78 o 
  -8   7   2        2.24        5.16      2.49 o 
  -7   7   2       11.34       16.58      1.52 o 
  -6   7   2       26.64       25.92      1.51 o 
  -5   7   2      106.97       98.56      3.14 o 
  -4   7   2        7.83       11.32      0.87 o 
  -3   7   2       65.00       44.75      1.48 o 
  -2   7   2     1112.64     1078.77     12.91 o 
  -1   7   2      424.02      373.49      6.27 o 
   0   7   2       75.25       59.71      2.25 o 
   1   7   2      175.61      210.38      4.17 o 
   2   7   2      170.18      133.58      5.19 o 
   3   7   2        0.28        1.50      0.65 o 
   4   7   2      645.70      647.95      9.86 o 
   5   7   2      186.10      200.29      5.75 o 
   6   7   2      453.29      422.37      9.63 o 
   7   7   2      939.67      876.46     17.00 o 
   8   7   2      694.25      655.34     12.24 o 
   9   7   2      361.89      353.95      8.03 o 
  10   7   2       44.34       46.54      4.01 o 
  11   7   2        0.96        0.19      1.87 o 
  12   7   2       40.97       43.60      4.19 o 
  13   7   2       38.69       36.06      4.09 o 
  14   7   2        3.38       -2.02      3.86 o 
  15   7   2       10.80       10.58      3.13 o 
  16   7   2       24.70       29.88      5.95 o 
 -16   8   2       34.12       30.13      4.32 o 
 -15   8   2        7.09        6.76      4.17 o 
 -14   8   2        4.02        7.83      2.71 o 
 -13   8   2       32.86       29.52      3.87 o 
 -12   8   2      224.49      216.25      9.00 o 
 -11   8   2       10.93       13.98      2.90 o 
 -10   8   2        2.47        3.52      2.06 o 
  -9   8   2       11.50        9.01      3.46 o 
  -8   8   2      152.32      156.82      9.69 o 
  -7   8   2      148.40      138.85      4.43 o 
  -6   8   2      358.61      366.03      6.20 o 
  -5   8   2      457.60      441.63      7.00 o 
  -4   8   2     1067.34     1038.48     13.95 o 
  -3   8   2       64.46       85.28      2.21 o 
  -2   8   2      317.13      329.74      5.37 o 
  -1   8   2      922.49      876.61     12.79 o 
   0   8   2      904.05      895.48     13.01 o 
   1   8   2      218.30      203.60      5.66 o 
   2   8   2      135.74      127.19      3.57 o 
   3   8   2        0.12       -0.46      0.72 o 
   4   8   2       57.98       50.93      2.87 o 
   5   8   2       40.83       39.41      2.73 o 
   6   8   2      384.79      355.62      8.81 o 
   7   8   2      105.43       86.98      3.97 o 
   8   8   2       24.70       26.28      2.28 o 
   9   8   2        0.07       -0.02      1.33 o 
  10   8   2       11.43       16.34      3.23 o 
  11   8   2       81.73       81.61      5.41 o 
  12   8   2        7.13        8.28      2.73 o 
  13   8   2       70.15       80.21      6.52 o 
  14   8   2        1.04       -2.07      3.00 o 
  15   8   2       51.32       60.75      5.52 o 
 -15   9   2       42.22       32.63      4.41 o 
 -14   9   2       76.56       80.25      7.77 o 
 -13   9   2       51.99       43.94      4.65 o 
 -12   9   2       12.22       13.70      3.13 o 
 -11   9   2        0.43        3.16      2.18 o 
 -10   9   2       39.78       40.92      4.22 o 
  -9   9   2       32.18       37.78      3.95 o 
  -8   9   2        7.48        6.66      2.18 o 
  -7   9   2        7.03       10.85      2.30 o 
  -6   9   2      100.58       89.88      2.80 o 
  -5   9   2       44.01       40.45      1.72 o 
  -4   9   2       28.45       26.91      1.40 o 
  -3   9   2       12.55       10.08      0.92 o 
  -2   9   2        5.76        4.32      0.68 o 
  -1   9   2        3.23        1.54      0.63 o 
   0   9   2      178.13      176.18      4.15 o 
   1   9   2        2.65        1.93      1.03 o 
   2   9   2       23.17       25.21      1.98 o 
   3   9   2       87.91       88.55      3.86 o 
   4   9   2        4.68        6.79      1.62 o 
   5   9   2       99.94       96.07      4.23 o 
   6   9   2      271.43      256.91      8.29 o 
   7   9   2      133.69      117.13      4.85 o 
   8   9   2       17.90       21.26      2.56 o 
   9   9   2      281.40      268.64      8.08 o 
  10   9   2       13.81       14.34      3.09 o 
  11   9   2        1.88       -1.27      2.03 o 
  12   9   2       15.40       16.54      3.28 o 
  13   9   2        7.82        7.70      2.92 o 
  14   9   2       51.30       49.18      5.01 o 
 -13  10   2       21.82       18.05      3.59 o 
 -12  10   2        2.72        8.41      2.71 o 
 -11  10   2       36.96       33.57      4.20 o 
 -10  10   2       10.19       12.59      5.58 o 
  -9  10   2       56.15       57.99      5.07 o 
  -8  10   2      238.95      222.61     10.23 o 
  -7  10   2       12.67       13.89      4.03 o 
  -6  10   2      476.76      489.66     11.32 o 
  -5  10   2      365.38      368.17      8.84 o 
  -4  10   2      326.76      335.79      6.32 o 
  -3  10   2      766.43      806.91     12.40 o 
  -2  10   2      405.93      415.80      6.77 o 
  -1  10   2      430.74      442.73      7.06 o 
   0  10   2       64.84       60.47      2.94 o 
   1  10   2      177.31      176.78      8.05 o 
   2  10   2      361.31      357.33      8.94 o 
   3  10   2       28.64       27.61      3.46 o 
   4  10   2        8.27        4.77      1.66 o 
   5  10   2       23.37       24.54      3.37 o 
   6  10   2        4.52        2.56      1.63 o 
   7  10   2      124.93      113.47      4.97 o 
   8  10   2      111.08      120.58      7.50 o 
   9  10   2      130.29      125.73      5.53 o 
  10  10   2      109.49      111.16      6.55 o 
  11  10   2      120.21      129.23     10.63 o 
  12  10   2      116.50      119.99      7.16 o 
  13  10   2      106.10      109.89      7.10 o 
 -12  11   2       23.97       20.67      3.76 o 
 -11  11   2        4.32        5.04      2.69 o 
 -10  11   2        1.96        1.70      2.43 o 
  -9  11   2        0.10        0.68      2.24 o 
  -8  11   2        1.03        2.27      2.12 o 
  -7  11   2        0.33        1.07      2.07 o 
  -6  11   2       98.25       97.94      5.68 o 
  -5  11   2       24.88       23.05      2.60 o 
  -4  11   2        2.85        1.93      1.02 o 
  -3  11   2        7.46        5.71      1.24 o 
  -2  11   2        0.00        2.04      0.70 o 
  -1  11   2        8.16        9.83      0.97 o 
   0  11   2        1.48        2.87      1.02 o 
   1  11   2       66.92       74.95      7.09 o 
   2  11   2        0.07        4.42      3.06 o 
   3  11   2       58.62       55.71      3.88 o 
   4  11   2        0.08        1.37      1.62 o 
   5  11   2       17.32       17.88      2.51 o 
   6  11   2        1.10        1.65      1.66 o 
   7  11   2        1.92        1.14      1.67 o 
   8  11   2       36.92       38.63      3.49 o 
   9  11   2        3.07        6.37      2.60 o 
  10  11   2        0.05        0.33      2.30 o 
  11  11   2        0.04        1.01      2.44 o 
 -10  12   2       43.74       41.81      4.84 o 
  -9  12   2      108.00       99.08      6.59 o 
  -8  12   2       11.38        6.80      3.09 o 
  -7  12   2       26.17       26.33      3.90 o 
  -6  12   2      289.89      308.04     11.58 o 
  -5  12   2       41.00       45.65      4.34 o 
  -4  12   2      204.65      229.14     10.46 o 
  -3  12   2      328.59      348.63      9.42 o 
  -2  12   2      194.03      199.68     11.85 o 
  -1  12   2       90.22       86.23      7.88 o 
   0  12   2       38.18       36.62      5.61 o 
   1  12   2       71.11       71.52      3.23 o 
   2  12   2       88.63       90.48      8.05 o 
   3  12   2      154.05      155.63     10.49 o 
   4  12   2      106.47      110.41      5.13 o 
   5  12   2      155.75      165.60      7.68 o 
   6  12   2       11.06       14.01      3.81 o 
   7  12   2        6.79       10.05      2.46 o 
   8  12   2      170.87      180.52     12.43 o 
   9  12   2      337.07      340.63     12.81 o 
  -7  13   2        1.19        2.27      2.54 o 
  -6  13   2      109.84      117.09     10.83 o 
  -5  13   2        0.85        3.44      2.53 o 
  -4  13   2       69.43       64.26      5.39 o 
  -1  13   2        0.93        0.45      3.23 o 
   0  13   2       27.23       23.24      5.39 o 
   1  13   2      146.67      163.96     11.23 o 
   2  13   2       23.16       22.35      1.81 o 
   3  13   2       53.98       48.42      6.86 o 
   4  13   2        8.67        7.94      4.37 o 
   5  13   2        0.29        1.02      3.29 o 
   6  13   2      103.50      115.50      5.68 o 
 -19   1   3       52.95       57.88      3.64 o 
 -18   1   3      111.44      113.05      3.72 o 
 -17   1   3        0.02       -1.25      1.06 o 
 -16   1   3       29.26       27.98      1.97 o 
 -15   1   3       31.05       31.01      1.93 o 
 -14   1   3       99.02      104.89      3.15 o 
 -13   1   3      586.77      563.36      9.15 o 
 -12   1   3        6.80        7.39      0.86 o 
 -11   1   3      154.31      147.74      2.86 o 
 -10   1   3       68.78       68.96      1.64 o 
  -9   1   3        9.02       10.94      0.70 o 
  -8   1   3      408.25      427.49      4.42 o 
  -7   1   3     1082.22     1218.74     10.81 o 
  -6   1   3     1142.96     1310.24     12.11 o 
  -5   1   3      431.11      518.71      8.01 o 
  -4   1   3     1118.81     1251.33     14.29 o 
  -3   1   3      320.74      362.41      4.44 o 
  -2   1   3     1663.82     1785.70     24.62 o 
  -1   1   3     3310.86     3585.76     44.88 o 
   0   1   3     4322.81     4449.15     67.90 o 
   1   1   3      992.18     1161.07     16.26 o 
   2   1   3    14703.86    16029.02    213.31 o 
   3   1   3     1506.38     1529.34     22.55 o 
   4   1   3       94.43       92.80      5.32 o 
   5   1   3      291.20      279.75      5.10 o 
   6   1   3      338.31      337.62      3.95 o 
   7   1   3     1383.21     1395.36     14.02 o 
   8   1   3      721.44      732.33      7.79 o 
   9   1   3       81.11       70.87      1.48 o 
  10   1   3      397.84      407.63      5.37 o 
  11   1   3        7.01        5.94      0.84 o 
  12   1   3       59.71       61.42      1.96 o 
  13   1   3       53.56       48.09      1.98 o 
  14   1   3      698.11      708.25     10.29 o 
  15   1   3       21.14       27.61      2.57 o 
  16   1   3        0.77        1.11      1.27 o 
  17   1   3       14.50       16.14      1.95 o 
  18   1   3        0.56        0.67      1.91 o 
  19   1   3        0.19        4.55      2.10 o 
 -19   2   3        8.30        7.42      2.01 o 
 -18   2   3        1.20        0.72      1.15 o 
 -17   2   3       74.75       76.65      4.05 o 
 -16   2   3       12.02       13.05      1.52 o 
 -15   2   3        5.92        4.84      1.15 o 
 -14   2   3        2.86        2.90      0.84 o 
 -13   2   3      293.10      262.31      4.72 o 
 -12   2   3      147.20      138.07      2.86 o 
 -11   2   3       13.69        9.28      0.90 o 
 -10   2   3     1048.59      995.70     11.83 o 
  -9   2   3       30.82       27.78      1.43 o 
  -8   2   3        2.30        2.52      0.47 o 
  -7   2   3      470.43      508.28      6.12 o 
  -6   2   3      666.19      690.23      7.52 o 
  -5   2   3     3135.85     3449.19     34.15 o 
  -4   2   3      289.00      310.43      4.31 o 
  -3   2   3        5.71        7.86      0.57 o 
  -2   2   3      594.45      664.24      7.25 o 
  -1   2   3      143.44      153.73      2.82 o 
   0   2   3     1103.00     1169.26     17.57 o 
   1   2   3      523.70      546.51     10.34 o 
   2   2   3     1452.18     1726.02     22.47 o 
   3   2   3      424.32      488.94      7.08 o 
   4   2   3      383.94      459.16      5.21 o 
   5   2   3      276.82      306.73      4.41 o 
   6   2   3      411.32      418.24      5.73 o 
   7   2   3      382.88      420.71      8.24 o 
   8   2   3       77.10       89.92      7.47 o 
   9   2   3       82.23       82.43      2.00 o 
  10   2   3      651.93      655.29      8.46 o 
  11   2   3      261.19      259.74      4.52 o 
  12   2   3        5.20        2.97      0.89 o 
  13   2   3        8.30        9.52      1.83 o 
  14   2   3       56.20       62.55      2.86 o 
  15   2   3       13.57       14.21      1.78 o 
  16   2   3        9.11       11.57      1.74 o 
  17   2   3        7.71        6.94      2.13 o 
  18   2   3        5.93        6.80      2.16 o 
  19   2   3        0.77        3.02      1.96 o 
 -19   3   3        0.02        2.27      2.32 o 
 -18   3   3        1.88        4.15      1.73 o 
 -17   3   3        4.69        4.37      2.08 o 
 -16   3   3        0.87       -0.54      1.21 o 
 -15   3   3      109.88      110.71      3.88 o 
 -14   3   3       10.78       12.45      1.39 o 
 -13   3   3        0.81        1.63      0.91 o 
 -12   3   3       30.01       31.06      1.55 o 
 -11   3   3      198.48      185.13      3.76 o 
 -10   3   3      343.82      324.92      5.04 o 
  -9   3   3       59.23       56.35      1.61 o 
  -8   3   3       57.49       53.43      1.33 o 
  -7   3   3      464.01      473.55      6.25 o 
  -6   3   3        0.56        1.18      0.41 o 
  -5   3   3        0.24        1.03      0.41 o 
  -4   3   3       18.04       12.68      1.04 o 
  -3   3   3     5256.83     5899.50     63.70 o 
  -2   3   3       78.48      110.16      2.04 o 
  -1   3   3        1.23       10.49      0.63 o 
   0   3   3     2585.95     2769.27     40.01 o 
   1   3   3     3977.33     4212.69     48.71 o 
   2   3   3       33.17       52.08      3.86 o 
   3   3   3      590.92      597.42      9.05 o 
   4   3   3      131.78      132.90      2.95 o 
   5   3   3        4.20        0.98      0.31 o 
   6   3   3       51.61       58.35      1.60 o 
   7   3   3       43.98       50.46      1.30 o 
   8   3   3      169.89      157.04      3.62 o 
   9   3   3       55.92       64.53      2.11 o 
  10   3   3      314.47      328.64      5.96 o 
  11   3   3       45.99       49.13      2.25 o 
  12   3   3       46.40       46.82      2.28 o 
  13   3   3        3.24       -0.13      1.38 o 
  14   3   3       69.61       71.58      4.48 o 
  15   3   3        0.48        0.39      1.27 o 
  16   3   3        2.02        3.47      1.48 o 
  17   3   3       16.79       16.93      2.15 o 
  18   3   3        3.94        0.74      2.10 o 
 -18   4   3       15.31       11.06      2.27 o 
 -17   4   3       59.66       63.62      3.66 o 
 -16   4   3        0.00        1.73      1.51 o 
 -15   4   3        0.04       -0.44      1.18 o 
 -14   4   3        0.21       -0.54      0.93 o 
 -13   4   3       65.67       61.89      2.47 o 
 -12   4   3      168.08      156.20      3.90 o 
 -11   4   3      295.85      286.07      5.66 o 
 -10   4   3      231.55      240.40      5.38 o 
  -9   4   3      625.02      645.70      9.48 o 
  -8   4   3     1040.39     1004.82     12.15 o 
  -7   4   3      238.60      261.27      3.77 o 
  -6   4   3        6.60        8.73      0.89 o 
  -5   4   3       30.78       16.53      0.94 o 
  -4   4   3      101.42       76.95      1.58 o 
  -3   4   3     1019.77     1103.05     14.15 o 
  -2   4   3     1544.57     1661.60     20.73 o 
  -1   4   3      755.71      764.58     10.58 o 
   0   4   3     2383.56     2546.21     29.98 o 
   1   4   3     1359.62     1540.36     18.62 o 
   2   4   3      609.70      691.91      9.76 o 
   3   4   3       88.33      114.90      2.57 o 
   4   4   3      117.46      117.02      2.60 o 
   5   4   3       24.06       35.38      1.52 o 
   6   4   3      221.78      224.81      3.84 o 
   7   4   3      363.91      376.82      6.36 o 
   8   4   3     1134.75     1124.38     15.56 o 
   9   4   3     1177.96     1192.69     19.08 o 
  10   4   3      475.96      488.31      8.84 o 
  11   4   3      511.81      516.86      9.43 o 
  12   4   3      747.34      743.09     12.81 o 
  13   4   3      333.41      349.38      8.18 o 
  14   4   3       57.53       57.86      3.25 o 
  15   4   3        9.83        8.58      1.69 o 
  16   4   3        8.49        8.28      1.66 o 
  17   4   3        0.05        1.53      2.89 o 
  18   4   3       14.99       13.83      4.08 o 
 -17   5   3        0.97        1.36      2.24 o 
 -16   5   3        4.44        6.55      3.57 o 
 -15   5   3       65.10       58.20      4.67 o 
 -14   5   3       33.77       39.37      3.93 o 
 -13   5   3       19.80       18.37      2.85 o 
 -12   5   3        0.37        1.06      1.58 o 
 -11   5   3        0.10        0.79      1.41 o 
 -10   5   3        0.01        0.11      2.15 o 
  -9   5   3      426.03      373.95      9.58 o 
  -8   5   3      238.33      238.42      5.72 o 
  -7   5   3       45.97       44.05      1.87 o 
  -6   5   3      182.99      180.51      4.74 o 
  -5   5   3        5.51        4.43      0.79 o 
  -4   5   3        0.12        0.66      0.40 o 
  -3   5   3       97.40      108.09      2.21 o 
  -2   5   3        7.43       10.75      0.59 o 
  -1   5   3       54.52       54.13      1.11 o 
   0   5   3       34.75       42.59      1.00 o 
   1   5   3       38.48       34.62      0.90 o 
   2   5   3        0.50        1.07      0.38 o 
   3   5   3       45.95       49.20      1.60 o 
   4   5   3       54.30       48.12      1.42 o 
   5   5   3        2.40        2.31      0.73 o 
   6   5   3      588.33      560.90     10.02 o 
   7   5   3       39.78       43.65      2.50 o 
   8   5   3       22.20       21.89      1.73 o 
   9   5   3       11.46       16.71      2.30 o 
  10   5   3       38.95       44.94      4.58 o 
  11   5   3        9.67        5.33      1.66 o 
  12   5   3       52.41       49.00      3.35 o 
  13   5   3        3.45        1.88      1.81 o 
  14   5   3        0.13       -1.64      2.32 o 
  15   5   3        3.13        4.93      3.17 o 
  16   5   3        5.48        8.62      3.86 o 
  17   5   3        0.16        4.93      3.29 o 
 -18   6   3        5.46        8.20      3.09 o 
 -17   6   3        5.04        2.49      2.53 o 
 -16   6   3       25.44       27.13      6.58 o 
 -15   6   3       92.54       89.86      5.87 o 
 -14   6   3       77.20       69.80      7.00 o 
 -13   6   3       15.15       12.48      2.68 o 
 -12   6   3      106.77      106.86      5.78 o 
 -11   6   3      510.12      474.02     13.71 o 
 -10   6   3       44.23       43.43      4.99 o 
  -9   6   3      412.92      382.95      8.42 o 
  -8   6   3     2066.07     1907.07     31.44 o 
  -7   6   3      234.27      266.55      6.11 o 
  -6   6   3      300.87      282.74      7.00 o 
  -5   6   3      348.91      331.06      5.37 o 
  -4   6   3      674.63      637.63      8.35 o 
  -3   6   3     1871.05     1678.34     19.52 o 
  -2   6   3      465.82      477.19      4.97 o 
  -1   6   3     1185.73     1308.36     15.50 o 
   0   6   3     1045.02     1077.56     11.75 o 
   1   6   3      346.13      400.71      5.46 o 
   2   6   3      157.29      182.04      3.57 o 
   3   6   3      357.18      307.05      4.81 o 
   4   6   3     2248.49     2161.01     25.54 o 
   5   6   3       36.44       27.01      1.52 o 
   6   6   3        1.36        2.88      1.03 o 
   7   6   3      142.17      152.53      4.42 o 
   8   6   3       67.65       67.94      2.95 o 
   9   6   3      642.84      618.83     11.61 o 
  10   6   3      116.84      103.50      6.66 o 
  11   6   3      304.87      295.00     10.68 o 
  12   6   3     1121.31     1098.35     26.80 o 
  13   6   3      241.14      239.96      9.40 o 
  14   6   3       35.44       37.19      5.90 o 
  15   6   3        7.92        7.82      3.74 o 
  16   6   3        0.15        0.74      2.89 o 
  17   6   3       12.18       15.53      4.88 o 
 -17   7   3        7.80       12.87      3.36 o 
 -16   7   3       81.44       89.46      6.23 o 
 -15   7   3      112.47      119.21     13.66 o 
 -14   7   3       38.96       35.23      4.11 o 
 -13   7   3        1.18        1.50      2.20 o 
 -12   7   3       42.80       43.23      4.19 o 
 -11   7   3        1.74        3.28      1.87 o 
 -10   7   3       33.56       32.26      4.76 o 
  -9   7   3       17.22       10.34      2.42 o 
  -8   7   3       20.63       20.45      1.76 o 
  -7   7   3        6.71        4.24      1.06 o 
  -6   7   3       12.98       12.72      2.21 o 
  -5   7   3        9.04        4.80      0.78 o 
  -4   7   3       61.15       57.79      1.66 o 
  -3   7   3       42.07       55.58      1.57 o 
  -2   7   3      316.53      283.65      4.36 o 
  -1   7   3        6.09        8.32      0.64 o 
   0   7   3      967.30      984.66     11.02 o 
   1   7   3      107.23       90.63      1.74 o 
   2   7   3       15.28       14.28      1.29 o 
   3   7   3       24.37       22.91      1.45 o 
   4   7   3      334.20      342.60      7.13 o 
   5   7   3      743.39      685.97     12.23 o 
   6   7   3       77.66       80.07      4.94 o 
   7   7   3       27.35       27.42      2.48 o 
   8   7   3        5.68        8.91      1.55 o 
   9   7   3        8.91        9.74      1.66 o 
  10   7   3        2.82        4.33      2.08 o 
  11   7   3        1.18        0.09      2.41 o 
  12   7   3      122.23      121.61      8.90 o 
  13   7   3       26.50       22.53      3.53 o 
  14   7   3       11.62        7.41      2.88 o 
  15   7   3        9.83       14.85      4.71 o 
  16   7   3       19.55       22.00      5.33 o 
 -16   8   3        0.48        1.65      3.71 o 
 -15   8   3       77.57       66.38      5.67 o 
 -14   8   3        0.04        1.70      2.18 o 
 -13   8   3        0.87        3.85      2.26 o 
 -12   8   3      180.97      185.50      8.36 o 
 -11   8   3        0.04        0.61      2.07 o 
 -10   8   3      323.16      324.97     15.59 o 
  -9   8   3      502.54      471.07     19.62 o 
  -8   8   3      341.43      324.39      7.57 o 
  -7   8   3      280.55      264.33      8.48 o 
  -6   8   3      457.30      449.14      7.29 o 
  -5   8   3      362.03      383.09      6.37 o 
  -4   8   3      393.09      412.91      8.99 o 
  -3   8   3     1056.88      984.36     13.33 o 
  -2   8   3      589.69      559.59      7.67 o 
  -1   8   3      160.08      166.47      3.29 o 
   0   8   3      830.49      808.65     10.90 o 
   1   8   3       47.56       46.57      2.33 o 
   3   8   3       19.53       20.92      1.50 o 
   4   8   3      332.02      304.68      6.87 o 
   5   8   3       46.22       49.35      3.63 o 
   6   8   3       71.88       69.22      3.16 o 
   7   8   3      134.20      118.24      4.17 o 
   8   8   3       34.38       36.00      2.92 o 
   9   8   3        2.96        1.98      1.46 o 
  10   8   3       81.87       78.91      5.29 o 
  11   8   3       51.76       43.54      4.35 o 
  12   8   3      109.59      103.18      6.33 o 
  13   8   3      120.63      112.98      6.59 o 
  14   8   3       57.59       63.26      7.34 o 
  15   8   3       92.55       82.04      8.45 o 
 -15   9   3       61.78       66.43      5.81 o 
 -14   9   3       14.83       17.04      3.50 o 
 -13   9   3       13.90       16.90      3.45 o 
 -12   9   3       92.76       89.41      5.86 o 
 -11   9   3       91.55       80.17      5.59 o 
 -10   9   3        0.86       -0.63      1.71 o 
  -9   9   3        3.77        4.03      2.03 o 
  -8   9   3        0.16       -0.76      1.62 o 
  -7   9   3       40.49       44.52      3.55 o 
  -6   9   3        0.10        0.80      0.94 o 
  -5   9   3       20.42       20.51      1.34 o 
  -4   9   3       91.28       77.10      2.73 o 
  -3   9   3        0.20        0.44      0.61 o 
  -2   9   3       18.04       16.31      1.06 o 
  -1   9   3        2.65        4.10      0.69 o 
   0   9   3       23.84       26.98      1.77 o 
   1   9   3        2.46        5.65      1.36 o 
   2   9   3      150.31      158.69      7.15 o 
   3   9   3      315.17      319.35      7.27 o 
   4   9   3      203.40      204.67      5.56 o 
   5   9   3      448.72      446.90      9.44 o 
   6   9   3      111.14      117.63      4.76 o 
   7   9   3      143.42      144.62      5.44 o 
   8   9   3      132.63      118.95      5.09 o 
   9   9   3      154.68      141.53      5.58 o 
  10   9   3        7.12        6.95      2.86 o 
  11   9   3       23.68       18.91      3.47 o 
  12   9   3        3.24        1.51      2.44 o 
  13   9   3       26.25       20.65      3.68 o 
  14   9   3        2.85        6.01      2.94 o 
 -13  10   3       19.64       18.21      3.88 o 
 -12  10   3        0.24        0.41      2.15 o 
 -11  10   3        1.83        3.31      3.69 o 
 -10  10   3       27.54       26.38      7.29 o 
  -9  10   3        2.53        3.69      3.46 o 
  -8  10   3       40.10       42.68      4.15 o 
  -7  10   3        6.80        8.71      1.46 o 
  -6  10   3       78.64       79.61      5.08 o 
  -5  10   3      273.43      280.97      5.74 o 
  -4  10   3       61.01       66.30      2.37 o 
  -3  10   3        3.15        5.25      0.91 o 
  -2  10   3       33.67       33.90      1.56 o 
  -1  10   3       14.34       16.13      1.48 o 
   0  10   3        0.51        0.76      0.66 o 
   1  10   3      301.25      313.29      8.47 o 
   2  10   3        4.54        7.94      1.66 o 
   3  10   3       47.92       47.13      3.22 o 
   4  10   3        0.82        0.76      1.36 o 
   5  10   3        0.68        1.49      1.48 o 
   6  10   3       18.70       17.15      2.67 o 
   7  10   3       15.74       16.91      2.45 o 
   8  10   3       27.99       25.16      2.85 o 
   9  10   3       39.53       37.92      3.40 o 
  10  10   3      110.45      104.31      6.39 o 
  11  10   3       17.63       12.27      3.30 o 
  12  10   3        4.54        3.08      2.69 o 
  13  10   3       28.51       20.47      3.95 o 
 -12  11   3       32.72       31.50      4.36 o 
 -11  11   3      119.14      107.12      6.89 o 
 -10  11   3      113.25      116.40      9.78 o 
  -9  11   3       30.43       25.47      3.89 o 
  -8  11   3       72.72       75.91      7.82 o 
  -7  11   3        5.84        5.90      3.57 o 
  -6  11   3       61.14       63.91      7.99 o 
  -5  11   3        7.26        7.69      1.22 o 
  -4  11   3       60.51       68.42      2.45 o 
  -3  11   3       11.05        9.03      1.15 o 
  -2  11   3      370.33      372.48      7.64 o 
  -1  11   3      399.61      400.77      8.07 o 
   0  11   3      270.74      284.40      7.05 o 
   1  11   3      254.32      246.56     13.15 o 
   2  11   3      503.94      499.99     20.52 o 
   3  11   3       41.68       40.04      3.14 o 
   4  11   3       45.03       43.58      3.30 o 
   5  11   3        2.01        0.98      1.59 o 
   6  11   3        9.28        8.61      2.26 o 
   7  11   3       52.15       50.65      3.78 o 
   8  11   3        3.58        3.91      1.94 o 
   9  11   3       28.49       27.78      3.22 o 
  10  11   3       11.89       13.21      6.83 o 
  11  11   3       53.78       65.40      5.81 o 
 -10  12   3       31.45       26.68      4.19 o 
  -9  12   3       12.13       12.68      4.05 o 
  -8  12   3        4.29        4.80      2.72 o 
  -7  12   3       19.14       24.27      5.44 o 
  -6  12   3       90.79       91.11      8.62 o 
  -5  12   3      118.03      128.07      9.98 o 
  -4  12   3       87.22       98.63      3.23 o 
  -3  12   3        0.00       -0.34      1.52 o 
  -2  12   3        4.04        6.29      3.46 o 
  -1  12   3        7.26        9.75      1.36 o 
   0  12   3       45.62       41.62      2.16 o 
   1  12   3       11.60       10.77      2.83 o 
   2  12   3        4.12        8.90      4.03 o 
   3  12   3       55.49       47.23      6.29 o 
   4  12   3        7.35        8.67      3.91 o 
   5  12   3        9.95        9.71      2.45 o 
   6  12   3       37.47       43.16      3.68 o 
   7  12   3       84.93       86.96      4.95 o 
   8  12   3       82.30       88.22      5.07 o 
   9  12   3       36.45       49.16      8.08 o 
  -7  13   3        4.29        3.11      2.70 o 
  -6  13   3        7.85        9.89      3.57 o 
  -5  13   3        3.63        5.84      3.69 o 
  -4  13   3       37.86       37.59      6.12 o 
  -2  13   3        4.76        4.88      3.63 o 
  -1  13   3       36.47       33.62      6.01 o 
   0  13   3      213.55      241.92     14.06 o 
   1  13   3      190.34      203.96      5.65 o 
   2  13   3      221.14      228.45      6.39 o 
   3  13   3      101.23      111.35     11.14 o 
   4  13   3        9.99        4.59      3.69 o 
   5  13   3        3.84        4.65      3.63 o 
   6  13   3       55.20       59.19      7.60 o 
 -19   0   4       30.56       29.76      3.66 o 
 -18   0   4        0.14       -0.13      1.59 o 
 -17   0   4       82.86       77.31      5.82 o 
 -16   0   4       14.70       16.40      2.20 o 
 -15   0   4       76.56       66.96      4.13 o 
 -14   0   4        0.72        0.78      1.21 o 
 -13   0   4       11.00        9.71      2.06 o 
 -12   0   4        6.18        3.90      1.14 o 
 -11   0   4       54.65       57.67      2.84 o 
 -10   0   4      717.04      708.69     10.29 o 
  -9   0   4     1451.28     1478.50     18.07 o 
  -8   0   4     2952.45     3147.66     40.47 o 
  -7   0   4     8798.13     9168.24    100.86 o 
  -6   0   4     7394.97     7504.71    106.35 o 
  -5   0   4     3503.40     3809.06     54.38 o 
  -4   0   4     1305.35     1396.78     18.52 o 
  -3   0   4        4.74        4.09      0.63 o 
  -2   0   4      662.10      736.07     17.55 o 
  -1   0   4        6.30        3.61      0.82 o 
   0   0   4        5.56       20.88      1.34 o 
   1   0   4      616.11      766.23     24.78 o 
   2   0   4    13004.15    13999.48    202.65 o 
   3   0   4      695.99      776.64     11.94 o 
   4   0   4      180.04      222.13      4.16 o 
   5   0   4     4736.20     5323.16     67.47 o 
   6   0   4     1028.91     1099.95     16.48 o 
   7   0   4      356.33      371.30      6.56 o 
   8   0   4      381.66      366.01      6.00 o 
   9   0   4      134.21      114.22      2.79 o 
  10   0   4        0.89        0.29      0.65 o 
  11   0   4      155.71      157.21      4.09 o 
  12   0   4       94.34       85.09      3.05 o 
  13   0   4      298.85      290.21      6.44 o 
  14   0   4      249.57      242.32      5.88 o 
  15   0   4      304.96      309.08     10.02 o 
  16   0   4      645.78      646.04     17.26 o 
  17   0   4       29.63       23.76      3.19 o 
  18   0   4       13.47       12.30      3.69 o 
  19   0   4       23.58       27.84      4.88 o 
 -19   1   4        0.05        0.32      1.63 o 
 -18   1   4       25.56       30.54      2.22 o 
 -17   1   4        0.44        1.47      1.23 o 
 -16   1   4        0.07        0.02      1.09 o 
 -15   1   4        0.15       -0.38      0.95 o 
 -14   1   4        9.67        7.13      1.21 o 
 -13   1   4        9.17        7.28      1.09 o 
 -12   1   4       29.10       30.05      1.31 o 
 -11   1   4      159.12      143.70      3.08 o 
 -10   1   4      293.86      277.00      3.59 o 
  -9   1   4      101.80      106.46      1.96 o 
  -8   1   4        0.09        2.95      0.45 o 
  -7   1   4       57.86       70.43      1.44 o 
  -6   1   4      104.19      123.40      1.61 o 
  -5   1   4      761.59      853.15     15.45 o 
  -4   1   4      884.40      988.71      9.72 o 
  -3   1   4     3222.73     3412.23     41.64 o 
  -2   1   4        0.35        2.75      0.73 o 
  -1   1   4      181.11      176.11      2.71 o 
   0   1   4       20.42       11.96      1.81 o 
   1   1   4      782.71      880.00     15.53 o 
   2   1   4      293.98      286.47      4.88 o 
   3   1   4        0.45       -0.25      0.76 o 
   4   1   4     1641.28     1812.90     19.61 o 
   5   1   4       24.73       15.57      0.87 o 
   6   1   4       16.82       14.78      1.49 o 
   7   1   4       18.19       24.04      1.52 o 
   8   1   4       66.70       64.77      1.47 o 
   9   1   4       12.57       11.05      0.85 o 
  10   1   4       63.89       59.52      1.57 o 
  11   1   4       21.97       25.87      2.46 o 
  12   1   4       78.79       79.19      2.95 o 
  13   1   4        0.13        2.43      0.87 o 
  14   1   4      198.53      200.08      4.68 o 
  15   1   4        4.17        5.71      1.29 o 
  16   1   4       18.59       17.59      1.92 o 
  17   1   4        0.01       -1.50      1.44 o 
  18   1   4        0.01        1.60      1.87 o 
 -19   2   4       18.34       14.25      2.27 o 
 -18   2   4        1.32        0.79      1.12 o 
 -17   2   4        1.49        2.49      1.25 o 
 -16   2   4       17.21       19.22      1.67 o 
 -15   2   4       17.97       19.33      1.60 o 
 -14   2   4      108.77      106.97      3.43 o 
 -13   2   4       32.52       30.44      1.72 o 
 -12   2   4       59.66       54.21      2.71 o 
 -11   2   4       34.69       33.04      1.38 o 
 -10   2   4      885.74      907.95     10.45 o 
  -9   2   4      457.57      441.28      8.17 o 
  -8   2   4      418.92      478.20      5.09 o 
  -7   2   4     1577.88     1591.26     16.86 o 
  -6   2   4       71.00       56.63      1.71 o 
  -5   2   4     6657.02     7177.37     64.47 o 
  -4   2   4      439.72      466.76      4.65 o 
  -3   2   4        0.71        0.01      0.27 o 
  -2   2   4       53.74       57.50      1.13 o 
  -1   2   4      556.41      566.05      7.16 o 
   0   2   4        1.23       -0.22      0.43 o 
   1   2   4      112.59      128.66      2.05 o 
   2   2   4     1173.70     1334.93     14.77 o 
   3   2   4      356.25      360.03      4.47 o 
   4   2   4        0.84        2.25      0.34 o 
   5   2   4     1673.88     1793.56     21.73 o 
   6   2   4      994.08     1050.15     11.29 o 
   7   2   4     2551.83     2543.56     28.22 o 
   8   2   4      445.37      459.06      9.68 o 
   9   2   4       12.88       19.67      1.41 o 
  10   2   4      635.97      623.58     18.58 o 
  11   2   4      219.30      215.72      4.10 o 
  12   2   4      310.96      305.28      6.52 o 
  13   2   4      293.74      286.14      9.35 o 
  14   2   4       34.23       29.25      2.14 o 
  15   2   4       14.87       11.98      1.70 o 
  16   2   4       19.85       20.16      2.07 o 
  17   2   4        0.28       -0.57      1.39 o 
  18   2   4       11.18        8.91      2.42 o 
 -19   3   4        0.40        2.21      2.21 o 
 -18   3   4       43.66       44.75      3.03 o 
 -17   3   4       15.32       17.51      2.13 o 
 -16   3   4        2.67        2.96      1.69 o 
 -15   3   4       99.80       93.43      3.09 o 
 -14   3   4       28.82       29.46      1.65 o 
 -13   3   4        1.89        0.69      0.81 o 
 -12   3   4      148.42      130.72      3.11 o 
 -11   3   4       19.28       18.88      1.48 o 
 -10   3   4       69.00       63.78      1.81 o 
  -9   3   4      112.23      115.63      2.37 o 
  -8   3   4      205.17      197.01      3.77 o 
  -7   3   4       65.87       63.71      3.54 o 
  -6   3   4       85.45       87.12      1.70 o 
  -5   3   4      577.79      565.49      6.25 o 
  -4   3   4     1404.38     1387.42     14.15 o 
  -3   3   4       14.73        5.26      0.42 o 
  -2   3   4     1402.98     1426.33     16.61 o 
  -1   3   4      340.70      302.36      3.97 o 
   0   3   4     1831.33     1951.61     23.21 o 
   1   3   4      543.16      580.00      6.99 o 
   2   3   4      932.23      972.00     11.22 o 
   3   3   4        3.95       13.36      1.18 o 
   4   3   4      542.08      614.48      6.72 o 
   5   3   4      137.28      130.21      1.99 o 
   6   3   4        0.08        1.32      0.37 o 
   7   3   4      100.39      101.99      2.64 o 
   8   3   4       86.00       90.80      2.28 o 
   9   3   4       63.99       66.40      2.65 o 
  10   3   4        3.35        3.62      0.89 o 
  11   3   4        1.67        2.43      0.97 o 
  12   3   4       70.84       68.05      2.71 o 
  13   3   4        0.70        1.76      1.16 o 
  14   3   4        0.46       -0.82      1.16 o 
  15   3   4        3.95        6.22      1.62 o 
  16   3   4        3.93        4.01      1.58 o 
  17   3   4      106.85      111.90      4.54 o 
  18   3   4       18.25       15.25      2.95 o 
 -18   4   4       17.09       14.00      2.49 o 
 -17   4   4       40.20       40.78      3.13 o 
 -16   4   4        0.31        1.12      1.20 o 
 -15   4   4       25.10       27.22      1.95 o 
 -14   4   4       45.70       44.36      2.29 o 
 -13   4   4      114.22      108.48      3.29 o 
 -12   4   4       35.58       31.51      1.82 o 
 -11   4   4       12.35       12.85      1.59 o 
 -10   4   4       86.23       93.11      2.72 o 
  -9   4   4       81.39       87.92      2.93 o 
  -8   4   4       27.11       24.79      1.10 o 
  -7   4   4       17.59       17.42      0.76 o 
  -6   4   4      251.76      227.26      3.82 o 
  -5   4   4      192.82      205.91      3.36 o 
  -4   4   4        0.73       -0.01      0.37 o 
  -3   4   4       57.44       51.73      1.42 o 
  -2   4   4      130.99      152.78      2.69 o 
  -1   4   4     1289.34     1493.13     21.00 o 
   0   4   4      385.37      397.58      5.56 o 
   1   4   4        7.95        7.09      0.77 o 
   2   4   4      181.57      178.06      3.11 o 
   3   4   4       11.04        7.90      0.88 o 
   4   4   4      298.87      321.92      6.69 o 
   5   4   4        8.86        6.13      1.00 o 
   6   4   4       13.01       19.23      2.31 o 
   7   4   4      991.85     1035.72     13.44 o 
   8   4   4      146.63      144.23      6.99 o 
   9   4   4      249.64      222.88      7.35 o 
  10   4   4       78.24       68.98      6.21 o 
  11   4   4      222.83      212.13     12.61 o 
  12   4   4       58.90       56.31      2.69 o 
  13   4   4        5.09        3.10      1.87 o 
  14   4   4       17.56       16.93      1.98 o 
  15   4   4        1.17       -1.46      1.16 o 
  16   4   4        1.68        0.90      1.32 o 
  17   4   4        3.24        5.73      3.29 o 
  18   4   4        5.25        6.52      3.40 o 
 -17   5   4       60.88       68.32      5.27 o 
 -16   5   4       16.06       18.13      7.12 o 
 -15   5   4       36.98       37.53      7.82 o 
 -14   5   4       39.81       42.70      3.99 o 
 -13   5   4       13.70       11.97      5.02 o 
 -12   5   4       36.46       35.34      3.43 o 
 -11   5   4      240.87      234.24      8.54 o 
 -10   5   4      208.67      191.32      5.28 o 
  -9   5   4      372.32      386.41      8.27 o 
  -8   5   4      111.85       83.88      2.66 o 
  -7   5   4        6.81        5.22      0.98 o 
  -6   5   4       11.11        9.14      1.24 o 
  -5   5   4     1764.09     1767.56     23.05 o 
  -4   5   4     1385.76     1400.44     18.49 o 
  -3   5   4      795.27      821.59     11.02 o 
  -2   5   4     1025.61     1056.11     11.98 o 
  -1   5   4      217.48      207.98      2.75 o 
   0   5   4       44.06       41.35      1.00 o 
   1   5   4      355.39      341.64      4.10 o 
   2   5   4       85.94       85.23      2.55 o 
   3   5   4      448.57      378.84      5.74 o 
   4   5   4      711.32      665.01     10.21 o 
   5   5   4      118.81      126.55      2.77 o 
   6   5   4      320.19      295.62      4.94 o 
   7   5   4      158.64      149.34      3.57 o 
   8   5   4       27.16       26.44      1.94 o 
   9   5   4       16.03       15.27      1.98 o 
  10   5   4       54.86       56.71      3.31 o 
  11   5   4      309.43      289.85      8.22 o 
  12   5   4        0.05        1.97      1.78 o 
  13   5   4       14.52       12.98      3.80 o 
  14   5   4       16.09        8.90      3.74 o 
  15   5   4       17.66       14.57      4.20 o 
  16   5   4      100.35       98.02      8.50 o 
  17   5   4       26.68       24.44      5.27 o 
 -18   6   4        0.01        0.37      3.49 o 
 -17   6   4        0.11        3.86      2.64 o 
 -16   6   4        0.00        3.17      3.26 o 
 -15   6   4        0.19        0.71      2.20 o 
 -14   6   4       24.76       29.17      5.53 o 
 -13   6   4      129.09      131.67      6.61 o 
 -12   6   4       56.69       51.52      4.25 o 
 -11   6   4        5.95        1.87      2.66 o 
 -10   6   4        0.55        1.48      1.12 o 
  -9   6   4       80.33       67.09      3.76 o 
  -8   6   4      215.14      234.13      5.80 o 
  -7   6   4       29.41       14.35      1.95 o 
  -6   6   4        2.57       -0.63      1.53 o 
  -5   6   4       18.92       14.17      1.11 o 
  -4   6   4      120.22      123.49      2.45 o 
  -3   6   4       93.52       92.96      2.98 o 
  -2   6   4      421.92      385.69      6.96 o 
  -1   6   4        1.82        5.90      0.55 o 
   0   6   4       23.29       21.98      1.21 o 
   1   6   4       24.37       24.07      0.85 o 
   2   6   4      115.14      111.89      4.99 o 
   3   6   4       97.96       91.69      2.68 o 
   4   6   4      374.22      362.07      6.37 o 
   5   6   4        4.17        3.19      0.77 o 
   6   6   4      250.04      248.93      5.05 o 
   7   6   4       39.61       31.71      5.07 o 
   8   6   4       96.78      108.70      5.97 o 
   9   6   4        2.03        1.26      1.15 o 
  10   6   4       59.40       68.51      5.09 o 
  11   6   4       20.88       38.14      3.87 o 
  12   6   4       77.74       75.58      5.33 o 
  13   6   4       37.93       31.13      5.27 o 
  14   6   4        7.99       10.21      4.08 o 
  15   6   4        0.02        0.96      2.95 o 
  16   6   4        0.50        0.74      3.00 o 
  17   6   4        4.85       12.64      4.25 o 
 -17   7   4       98.59       96.97      6.47 o 
 -16   7   4       13.60       15.59      3.47 o 
 -15   7   4      108.37      102.72      6.63 o 
 -14   7   4        7.50       10.71      2.99 o 
 -13   7   4      125.03      129.41      6.83 o 
 -12   7   4        0.73        0.56      1.83 o 
 -11   7   4        7.07        6.86      3.23 o 
 -10   7   4       54.25       51.91      4.23 o 
  -9   7   4       12.66        9.06      1.46 o 
  -8   7   4        9.86        9.08      1.38 o 
  -7   7   4        8.12        9.25      1.34 o 
  -6   7   4       65.88       66.20      3.12 o 
  -5   7   4      284.18      253.56      4.65 o 
  -4   7   4      202.33      206.85      3.60 o 
  -3   7   4       97.49       89.04      2.08 o 
  -2   7   4        9.10        4.88      0.70 o 
  -1   7   4      340.41      270.06      4.03 o 
   0   7   4      918.60      943.38     13.28 o 
   1   7   4      150.31      135.40      2.99 o 
   2   7   4      455.45      463.84      7.09 o 
   3   7   4     1717.01     1662.25     23.12 o 
   4   7   4      296.23      299.13      5.26 o 
   5   7   4      839.19      765.93     11.79 o 
   6   7   4      628.95      615.45     11.45 o 
   7   7   4       30.09       30.14      2.19 o 
   8   7   4       19.45       23.05      2.08 o 
   9   7   4        4.72        4.77      1.40 o 
  10   7   4       10.50       11.88      2.74 o 
  11   7   4        1.38       -1.54      1.77 o 
  12   7   4       21.71       20.45      4.39 o 
  13   7   4        0.99        1.19      3.00 o 
  14   7   4       15.78       11.96      4.48 o 
  15   7   4      101.86       75.06      7.99 o 
  16   7   4       10.09       17.35      4.76 o 
 -16   8   4        7.20       12.14      3.50 o 
 -15   8   4        8.82        4.99      2.68 o 
 -14   8   4      104.67      100.75      6.37 o 
 -13   8   4        0.78        2.09      2.16 o 
 -12   8   4      129.83      138.12      7.37 o 
 -11   8   4       31.68       33.96      5.33 o 
 -10   8   4      152.40      149.79      9.86 o 
  -9   8   4      302.29      301.76      8.32 o 
  -8   8   4      183.24      179.36      5.17 o 
  -7   8   4      255.23      264.94      5.72 o 
  -6   8   4      345.24      351.14      6.83 o 
  -5   8   4      476.22      462.62      7.35 o 
  -4   8   4      295.07      294.28      5.20 o 
  -3   8   4      272.89      241.85      4.68 o 
  -2   8   4      422.48      383.91      5.74 o 
  -1   8   4      119.62      106.98      2.42 o 
   0   8   4      211.02      183.41      3.91 o 
   1   8   4       92.08       84.32      2.84 o 
   2   8   4       63.05       57.68      2.55 o 
   3   8   4      160.47      155.73      6.08 o 
   4   8   4      229.56      209.58      5.45 o 
   5   8   4       62.40       59.72      2.86 o 
   6   8   4       13.77       15.70      1.85 o 
   7   8   4        0.10        0.98      1.14 o 
   8   8   4       71.46       69.70      3.71 o 
   9   8   4       10.62       11.58      2.14 o 
  10   8   4      137.92      150.48      7.21 o 
  11   8   4       23.68       29.18      3.85 o 
  12   8   4      106.32      128.86      7.11 o 
  13   8   4       84.86       82.87      5.99 o 
  14   8   4        7.28        2.55      3.12 o 
  15   8   4       33.19       36.57      6.41 o 
 -15   9   4       30.54       30.69      4.32 o 
 -14   9   4        7.45        8.97      4.85 o 
 -13   9   4        2.32        2.63      2.38 o 
 -12   9   4       33.22       35.81      6.75 o 
 -11   9   4        0.56        0.69      2.16 o 
 -10   9   4        4.60        3.16      2.15 o 
  -9   9   4       20.16       19.67      3.15 o 
  -8   9   4       22.24       21.27      1.89 o 
  -7   9   4       25.53       26.47      2.85 o 
  -6   9   4       32.11       30.46      1.97 o 
  -5   9   4       31.79       34.50      2.09 o 
  -4   9   4        0.03        0.73      0.67 o 
  -3   9   4      218.36      201.67      4.05 o 
  -2   9   4        7.10        6.07      0.83 o 
  -1   9   4        0.59        1.38      0.61 o 
   0   9   4       81.48       83.79      3.35 o 
   1   9   4       81.26       83.99      2.91 o 
   2   9   4      214.67      211.70      4.83 o 
   3   9   4       68.17       67.00      4.45 o 
   4   9   4      179.44      172.92      5.10 o 
   5   9   4      339.12      329.46      7.70 o 
   6   9   4       42.36       43.11      4.20 o 
   7   9   4       14.72       17.64      2.39 o 
   8   9   4       46.02       42.95      3.33 o 
   9   9   4        5.48        5.35      1.89 o 
  10   9   4        7.76        4.92      2.35 o 
  11   9   4       56.90       62.07      5.24 o 
  12   9   4        6.45        7.03      2.98 o 
  13   9   4        5.82        6.16      2.96 o 
  14   9   4       29.98       26.36      5.95 o 
 -13  10   4       17.55       13.07      3.16 o 
 -12  10   4       78.38       69.95      8.82 o 
 -11  10   4       50.02       48.98      4.93 o 
 -10  10   4       45.10       50.17      6.69 o 
  -9  10   4      262.30      275.23     10.25 o 
  -8  10   4      214.22      213.68      5.85 o 
  -7  10   4      441.85      453.05      9.53 o 
  -6  10   4      485.45      495.49     10.01 o 
  -5  10   4       18.95       20.28      1.73 o 
  -4  10   4      591.83      605.55     10.07 o 
  -3  10   4       94.15       89.31      2.77 o 
  -2  10   4       89.01       83.38      5.83 o 
  -1  10   4      113.85      112.93      3.16 o 
   0  10   4        7.57        8.41      1.06 o 
   1  10   4       25.02       32.59      2.72 o 
   2  10   4       40.99       37.89      2.48 o 
   3  10   4       67.24       62.05      3.48 o 
   4  10   4       87.52       82.90      5.54 o 
   5  10   4      155.09      153.23      5.65 o 
   6  10   4      459.04      440.99     12.17 o 
   7  10   4       94.50       99.66      4.70 o 
   8  10   4      204.90      217.24      7.34 o 
   9  10   4      385.66      379.01     15.16 o 
  10  10   4       92.86       96.85      9.95 o 
  11  10   4       90.40       85.57      7.43 o 
  12  10   4       51.89       44.28      4.93 o 
 -12  11   4        5.58        6.48      2.77 o 
 -11  11   4        0.02        0.21      2.16 o 
 -10  11   4        1.10        1.73      2.66 o 
  -9  11   4       38.22       48.08      6.80 o 
  -8  11   4        0.56        0.06      3.00 o 
  -7  11   4        9.72        8.77      1.51 o 
  -6  11   4       15.24       15.07      2.41 o 
  -5  11   4        3.42        2.53      1.18 o 
  -4  11   4       51.41       57.37      2.65 o 
  -3  11   4       49.18       50.99      2.43 o 
  -2  11   4        3.55        5.83      1.17 o 
  -1  11   4        0.26        2.42      1.14 o 
   0  11   4        0.01       -0.05      0.88 o 
   1  11   4       50.36       58.39      3.06 o 
   2  11   4       25.37       26.14      4.93 o 
   3  11   4       37.55       39.86      5.73 o 
   4  11   4       15.60       12.60      2.23 o 
   5  11   4       16.27       10.69      2.22 o 
   6  11   4        4.50        2.04      1.78 o 
   7  11   4       27.96       31.29      3.18 o 
   8  11   4       19.98       24.11      2.98 o 
   9  11   4        2.05        1.59      1.85 o 
  10  11   4        9.82        8.53      2.95 o 
  11  11   4        3.01        2.84      2.70 o 
 -10  12   4       67.13       64.76      5.83 o 
  -9  12   4       40.10       45.85      5.03 o 
  -8  12   4       95.44      123.20     10.26 o 
  -7  12   4      287.11      307.06     16.61 o 
  -6  12   4       69.77       72.22      5.53 o 
  -5  12   4       52.90       56.71      2.84 o 
  -4  12   4      188.69      200.19      5.26 o 
  -3  12   4        8.81        7.92      1.25 o 
  -2  12   4       20.24       20.27      1.64 o 
  -1  12   4      102.50      101.05      4.62 o 
   0  12   4      200.58      192.59     10.57 o 
   1  12   4      114.40      119.65      4.30 o 
   2  12   4       55.00       60.31      3.09 o 
   3  12   4        6.33        6.80      3.52 o 
   4  12   4       55.14       56.18      7.03 o 
   5  12   4      310.69      324.64      9.44 o 
   6  12   4      396.31      422.58     11.31 o 
   7  12   4      393.98      412.91     11.32 o 
   8  12   4      452.09      451.51     12.20 o 
   9  12   4       77.99       76.84      4.94 o 
  -6  13   4       34.39       31.64      6.12 o 
  -5  13   4       24.78       28.52      5.78 o 
  -4  13   4       43.57       52.42      5.03 o 
  -3  13   4       44.78       42.45      2.12 o 
  -2  13   4      158.78      182.53      5.17 o 
  -1  13   4       34.41       38.59      2.27 o 
   0  13   4       44.76       42.44      2.47 o 
   1  13   4        4.98        2.59      1.24 o 
   2  13   4        1.00       -0.27      1.25 o 
   3  13   4        5.24        4.05      1.53 o 
   4  13   4       15.44       10.49      4.48 o 
   5  13   4        4.04        1.30      3.17 o 
 -19   1   5        2.48        1.40      1.81 o 
 -18   1   5        0.62        0.11      1.21 o 
 -17   1   5       74.90       83.16      3.15 o 
 -16   1   5      225.04      223.76      5.19 o 
 -15   1   5        0.16        0.59      1.02 o 
 -14   1   5       38.48       37.36      2.04 o 
 -13   1   5       29.87       27.96      1.51 o 
 -12   1   5       23.53       22.93      1.32 o 
 -11   1   5       13.69       18.20      1.00 o 
 -10   1   5     1190.45     1212.51     12.63 o 
  -9   1   5       19.55       22.53      0.95 o 
  -8   1   5       13.14       16.98      0.78 o 
  -7   1   5      320.73      354.80      3.88 o 
  -6   1   5      530.41      659.47      6.16 o 
  -5   1   5       15.73       19.27      0.70 o 
  -4   1   5     1106.33     1166.97     12.03 o 
  -3   1   5       37.84       49.80      1.39 o 
  -2   1   5     1183.77     1206.94     13.64 o 
  -1   1   5     4355.77     4558.92     54.72 o 
   0   1   5     1688.55     1809.65     26.44 o 
   1   1   5     4296.21     4647.08     51.19 o 
   2   1   5     2832.64     3342.07     40.18 o 
   3   1   5      944.28     1021.07     12.10 o 
   4   1   5     5253.41     5885.08     58.53 o 
   5   1   5      487.35      488.99      5.61 o 
   6   1   5      355.43      361.04      4.56 o 
   7   1   5       71.99       69.83      1.50 o 
   8   1   5        3.98        2.80      0.55 o 
   9   1   5       19.82       22.96      1.02 o 
  10   1   5      380.37      376.74      5.94 o 
  11   1   5      804.29      802.02     10.44 o 
  12   1   5       84.21       88.88      2.59 o 
  13   1   5      135.73      142.63      3.42 o 
  14   1   5       77.18       71.77      2.75 o 
  15   1   5        1.88        0.13      1.23 o 
  16   1   5      121.76      110.23      4.03 o 
  17   1   5       15.35       13.84      2.68 o 
  18   1   5        0.05        3.08      2.07 o 
 -19   2   5        0.49        2.70      1.75 o 
 -18   2   5        4.90        4.37      1.30 o 
 -17   2   5       15.87       12.73      1.54 o 
 -16   2   5       32.27       31.94      1.98 o 
 -15   2   5        5.05        2.88      1.23 o 
 -14   2   5       25.23       27.96      1.90 o 
 -13   2   5        3.25        4.27      0.89 o 
 -12   2   5       98.43       95.95      2.56 o 
 -11   2   5      783.03      725.32      8.77 o 
 -10   2   5       49.67       37.15      1.66 o 
  -9   2   5      155.62      177.09      2.69 o 
  -8   2   5     2742.27     2709.41     24.35 o 
  -7   2   5        2.28        7.27      0.64 o 
  -6   2   5      132.23      147.40      2.15 o 
  -5   2   5      408.16      433.27      4.85 o 
  -4   2   5      102.11       89.58      2.17 o 
  -3   2   5      462.18      495.50      5.17 o 
  -2   2   5        0.03       -0.21      0.25 o 
  -1   2   5       59.25       76.50      1.68 o 
   0   2   5      170.34      197.82      2.64 o 
   1   2   5       76.78       74.46      1.39 o 
   2   2   5        1.11        2.41      0.59 o 
   3   2   5      250.57      230.42      5.73 o 
   4   2   5     2998.87     3315.16     42.28 o 
   5   2   5        2.64        3.94      0.64 o 
   6   2   5       87.60       82.46      3.43 o 
   7   2   5     1023.00     1036.44     13.67 o 
   8   2   5      285.03      286.19      4.32 o 
   9   2   5       43.91       50.51      2.83 o 
  10   2   5        7.92       12.28      1.94 o 
  11   2   5        1.77        2.12      0.82 o 
  12   2   5      236.19      223.10      6.91 o 
  13   2   5      128.37      126.68      3.94 o 
  14   2   5       33.21       32.34      2.23 o 
  15   2   5        4.46        3.76      1.38 o 
  16   2   5       12.35       11.60      1.77 o 
  17   2   5        4.16        3.21      1.66 o 
  18   2   5        7.19        8.54      2.25 o 
 -19   3   5        1.98        3.25      1.88 o 
 -18   3   5       79.92       84.12      3.94 o 
 -17   3   5        0.06        0.38      1.48 o 
 -16   3   5       11.66       10.60      5.92 o 
 -15   3   5        0.96        1.40      1.54 o 
 -14   3   5       22.74       28.05      1.62 o 
 -13   3   5      198.26      180.56      3.93 o 
 -12   3   5        1.77        1.76      0.89 o 
 -11   3   5        4.36        6.35      0.84 o 
 -10   3   5        0.71        0.32      0.52 o 
  -9   3   5        6.00        9.70      0.72 o 
  -8   3   5       12.21       18.01      0.95 o 
  -7   3   5       74.09       64.30      1.59 o 
  -6   3   5     1564.22     1555.18     16.97 o 
  -5   3   5        3.22        4.23      0.39 o 
  -4   3   5      269.07      238.41      3.02 o 
  -3   3   5      544.86      495.11      5.63 o 
  -2   3   5     1072.27     1035.28     11.27 o 
  -1   3   5     2034.06     2270.35     25.98 o 
   0   3   5       84.86      112.66      1.88 o 
   1   3   5       67.72      129.54      2.46 o 
   2   3   5      283.83      302.49      4.80 o 
   3   3   5       15.07       13.85      0.53 o 
   4   3   5      209.52      244.56      3.13 o 
   5   3   5      258.56      256.54      3.69 o 
   6   3   5      113.98      125.00      2.15 o 
   7   3   5       47.19       49.20      1.36 o 
   8   3   5        3.90        2.18      0.62 o 
   9   3   5        0.06        0.36      0.54 o 
  10   3   5       38.55       33.27      1.68 o 
  11   3   5        6.60        9.66      1.28 o 
  12   3   5       19.01       18.91      1.87 o 
  13   3   5        0.58        0.55      1.75 o 
  14   3   5       41.55       37.02      2.62 o 
  15   3   5       23.04       21.85      2.21 o 
  16   3   5        0.05        3.12      1.51 o 
  17   3   5       82.95       87.33      8.33 o 
  18   3   5       56.70       63.63      3.97 o 
 -18   4   5       22.19       26.48      3.12 o 
 -17   4   5       28.59       30.43      2.64 o 
 -16   4   5       50.00       54.19      3.28 o 
 -15   4   5       30.88       28.25      1.98 o 
 -14   4   5      179.82      179.70      4.55 o 
 -13   4   5      221.11      224.78      5.11 o 
 -12   4   5      237.58      249.85      4.95 o 
 -11   4   5      155.07      152.31      3.78 o 
 -10   4   5      224.60      209.79      3.67 o 
  -9   4   5       78.37       78.13      2.10 o 
  -8   4   5       95.95      102.17      2.49 o 
  -7   4   5      262.36      277.94      3.90 o 
  -6   4   5     2023.63     2000.99     21.00 o 
  -5   4   5      214.14      238.50      3.35 o 
  -4   4   5      477.10      517.32      8.75 o 
  -3   4   5     1969.00     1965.80     23.48 o 
  -2   4   5      147.39      153.45      3.14 o 
  -1   4   5      282.52      351.15      4.51 o 
   0   4   5      201.79      250.31      3.62 o 
   1   4   5      314.27      305.29      4.62 o 
   2   4   5      147.62      141.27      2.44 o 
   3   4   5      342.03      331.72      5.52 o 
   4   4   5      495.43      518.99      7.32 o 
   5   4   5     2409.41     2443.05     29.38 o 
   6   4   5     1934.48     1964.47     26.49 o 
   7   4   5      687.97      727.93     11.51 o 
   8   4   5     1325.48     1294.60     16.08 o 
   9   4   5      853.89      820.76     13.27 o 
  10   4   5      364.55      354.30      7.83 o 
  11   4   5      250.24      238.36      5.99 o 
  12   4   5        0.72        0.74      1.44 o 
  13   4   5       88.49       86.56      5.38 o 
  14   4   5        1.27        1.14      1.31 o 
  15   4   5        0.89        1.38      1.32 o 
  16   4   5       14.00       15.13      1.82 o 
  17   4   5        4.32        6.92      3.46 o 
 -16   5   5        0.60        3.28      2.28 o 
 -15   5   5       40.66       39.07      3.93 o 
 -14   5   5        1.35        4.82      2.35 o 
 -13   5   5       73.81       79.71      4.93 o 
 -12   5   5        0.09       -1.93      2.10 o 
 -11   5   5        9.58       10.99      2.39 o 
 -10   5   5        0.55        3.44      1.17 o 
  -9   5   5        0.47        1.24      0.93 o 
  -8   5   5        0.07        0.52      0.81 o 
  -7   5   5      167.90      139.54      3.49 o 
  -6   5   5      413.53      386.14      6.93 o 
  -5   5   5        5.30        6.29      1.10 o 
  -4   5   5       27.54       35.34      1.34 o 
  -3   5   5       33.61       28.06      1.27 o 
  -2   5   5       24.00       28.21      0.89 o 
  -1   5   5      326.44      336.10      4.08 o 
   0   5   5       98.20      107.35      2.42 o 
   1   5   5        1.40        1.75      0.59 o 
   2   5   5      133.08      139.71      4.16 o 
   3   5   5      123.61      110.00      2.75 o 
   4   5   5       69.85       77.93      2.12 o 
   5   5   5      169.42      191.06      4.10 o 
   6   5   5       43.04       40.94      1.65 o 
   7   5   5       26.25       29.90      2.22 o 
   8   5   5      148.21      150.50      4.52 o 
   9   5   5       13.96       20.44      1.83 o 
  10   5   5       36.55       36.33      4.82 o 
  11   5   5        6.53        4.44      1.86 o 
  12   5   5        9.29       10.55      3.74 o 
  13   5   5        0.75       -0.79      2.44 o 
  14   5   5        1.64        4.20      3.23 o 
  15   5   5        3.95        2.55      3.23 o 
  16   5   5        0.53        3.52      3.52 o 
  17   5   5       16.48       14.57      4.54 o 
 -17   6   5       12.01        8.58      2.93 o 
 -16   6   5       12.75        9.85      2.92 o 
 -15   6   5      155.23      168.20      7.84 o 
 -14   6   5      207.96      215.92      8.87 o 
 -13   6   5       93.78       94.40      7.85 o 
 -12   6   5      252.13      247.92     12.76 o 
 -11   6   5      366.44      377.52     12.24 o 
 -10   6   5      337.61      331.74      7.84 o 
  -9   6   5      505.57      482.47     10.04 o 
  -8   6   5        2.51       -0.42      0.87 o 
  -7   6   5      361.79      320.33      6.25 o 
  -6   6   5     1663.40     1521.66     22.54 o 
  -5   6   5      473.15      527.47      8.93 o 
  -4   6   5      874.39      869.68     12.24 o 
  -3   6   5       39.35       52.98      1.53 o 
  -2   6   5      319.29      357.13      5.16 o 
  -1   6   5       84.21       87.41      1.71 o 
   0   6   5     1887.65     1728.76     19.35 o 
   1   6   5      771.03      672.91     10.26 o 
   2   6   5      157.40      134.44      2.94 o 
   3   6   5      238.33      229.54      4.59 o 
   4   6   5       23.04       19.00      1.23 o 
   5   6   5      153.47      157.30      3.80 o 
   6   6   5     2631.40     2600.87     34.37 o 
   7   6   5      274.40      251.17      9.21 o 
   8   6   5      545.74      519.76     10.15 o 
   9   6   5      874.85      859.24     15.15 o 
  10   6   5      527.85      539.15     12.81 o 
  11   6   5      275.92      276.10     14.17 o 
  12   6   5       87.18       95.30      7.94 o 
  13   6   5        2.49        3.06      3.12 o 
  14   6   5       94.90       91.11      8.11 o 
  15   6   5        1.49       -0.34      3.00 o 
  16   6   5        1.52        5.84      3.74 o 
 -17   7   5        4.68        4.30      2.61 o 
 -16   7   5       10.91       10.69      3.18 o 
 -15   7   5        0.01       -0.26      2.22 o 
 -14   7   5       19.61       13.93      7.94 o 
 -13   7   5       11.40       11.70      2.90 o 
 -12   7   5       31.44       39.97      5.73 o 
 -11   7   5       32.46       26.48      4.65 o 
 -10   7   5       15.35       17.89      2.21 o 
  -9   7   5        0.08        0.25      0.93 o 
  -8   7   5        4.91        5.35      1.73 o 
  -7   7   5       99.32       92.83      3.37 o 
  -6   7   5       15.66       17.27      1.36 o 
  -5   7   5       43.86       35.70      1.59 o 
  -4   7   5        0.02        0.68      0.60 o 
  -3   7   5       48.51       39.87      1.43 o 
  -2   7   5       23.77       21.65      1.10 o 
  -1   7   5       45.40       65.95      2.45 o 
   0   7   5      160.11      148.91      3.20 o 
   1   7   5       81.64       70.82      2.62 o 
   2   7   5     1893.35     1828.65     22.81 o 
   3   7   5      179.63      166.38      3.88 o 
   4   7   5       58.91       65.30      2.52 o 
   5   7   5       20.76       17.05      1.46 o 
   6   7   5       99.86      106.02      4.30 o 
   7   7   5        0.81        0.24      1.03 o 
   8   7   5       36.86       34.08      2.42 o 
   9   7   5       13.69       16.25      2.19 o 
  10   7   5        2.72        1.46      2.04 o 
  11   7   5        0.34       -0.34      1.85 o 
  12   7   5        1.16        0.23      2.38 o 
  13   7   5       18.30       20.86      4.99 o 
  14   7   5      105.47      113.73      9.58 o 
  15   7   5       22.19       24.27      5.39 o 
 -16   8   5       13.72       11.43      3.37 o 
 -15   8   5        0.01       -1.30      1.96 o 
 -14   8   5        4.70        2.80      2.46 o 
 -13   8   5       54.70       55.46      5.03 o 
 -12   8   5      392.37      395.30     13.13 o 
 -11   8   5      318.70      316.53     15.65 o 
 -10   8   5       72.69       62.35      3.66 o 
  -9   8   5       70.96       72.31      4.00 o 
  -8   8   5      386.10      395.07     10.34 o 
  -7   8   5      511.93      509.06      9.23 o 
  -6   8   5      396.31      399.42      7.58 o 
  -5   8   5      328.97      308.92      6.19 o 
  -4   8   5      337.28      300.86      6.64 o 
  -3   8   5       11.01       15.39      1.13 o 
  -2   8   5      150.06      124.60      2.71 o 
  -1   8   5       76.69       84.57      2.42 o 
   0   8   5      352.76      320.27      6.16 o 
   1   8   5      324.07      294.68      6.91 o 
   2   8   5       20.67       21.02      1.45 o 
   3   8   5      192.96      184.89      3.98 o 
   4   8   5      121.69      114.23      3.37 o 
   5   8   5       54.67       51.74      2.78 o 
   6   8   5       30.20       29.09      2.27 o 
   7   8   5       60.13       66.93      3.68 o 
   8   8   5      293.45      284.33      8.05 o 
   9   8   5      219.27      207.07      6.79 o 
  10   8   5      122.68      124.05      5.61 o 
  11   8   5      142.47      130.99      6.93 o 
  12   8   5       78.10       82.49      8.28 o 
  13   8   5        0.02       -0.06      2.89 o 
  14   8   5       14.01        8.05      4.03 o 
  15   8   5        8.36        7.99      3.80 o 
 -15   9   5        6.18        5.16      3.57 o 
 -14   9   5        6.87        7.35      2.88 o 
 -13   9   5        5.44        7.72      2.74 o 
 -12   9   5       75.15       72.27      5.51 o 
 -11   9   5       12.20       11.00      4.14 o 
 -10   9   5       67.35       64.39      4.93 o 
  -9   9   5      151.25      151.49      4.84 o 
  -8   9   5        3.00        3.77      1.29 o 
  -7   9   5       76.32       78.28      3.23 o 
  -6   9   5       17.06       15.61      1.65 o 
  -5   9   5        0.20       -0.44      0.73 o 
  -4   9   5       27.70       23.76      1.60 o 
  -3   9   5       21.07       21.73      1.36 o 
  -2   9   5      220.12      220.72      4.86 o 
  -1   9   5       72.69       78.99      2.65 o 
   0   9   5      265.42      271.59      5.17 o 
   1   9   5      337.00      330.37      6.62 o 
   2   9   5      466.95      461.93      7.61 o 
   3   9   5       28.50       25.15      2.54 o 
   4   9   5      478.20      481.16     12.83 o 
   5   9   5      116.97      108.37      4.59 o 
   6   9   5        1.70        0.40      1.41 o 
   7   9   5       53.45       45.75      3.33 o 
   8   9   5       47.98       52.05      3.64 o 
   9   9   5       81.90       76.64      7.13 o 
  10   9   5       37.79       36.17      3.33 o 
  11   9   5        5.93        3.14      2.27 o 
  12   9   5       26.07       27.16      5.73 o 
  13   9   5       18.19       14.57      4.93 o 
 -13  10   5        4.60        4.06      5.02 o 
 -12  10   5        0.31        2.22      2.52 o 
 -11  10   5       61.45       69.63      5.33 o 
 -10  10   5        0.01        1.08      2.18 o 
  -9  10   5       27.30       23.56      2.21 o 
  -8  10   5      111.18      111.48      7.03 o 
  -7  10   5       21.94       27.15      2.12 o 
  -6  10   5       11.42       12.50      2.25 o 
  -5  10   5       10.95       14.42      2.98 o 
  -4  10   5       25.62       28.36      1.98 o 
  -3  10   5       55.31       58.05      2.57 o 
  -2  10   5       67.15       66.84      2.71 o 
  -1  10   5       40.13       44.13      2.06 o 
   0  10   5        0.28        0.84      0.84 o 
   1  10   5       49.55       47.75      3.20 o 
   2  10   5       38.71       41.65      4.73 o 
   3  10   5       55.71       56.24      3.46 o 
   4  10   5       76.45       78.49      4.02 o 
   5  10   5       17.25       15.03      2.33 o 
   6  10   5       40.37       40.25      3.55 o 
   7  10   5       52.61       58.98      3.87 o 
   8  10   5       99.90       97.21      4.92 o 
   9  10   5       22.65       21.17      2.89 o 
  10  10   5        2.58        2.17      1.86 o 
  11  10   5        7.41        5.40      2.78 o 
  12  10   5       29.19       30.67      6.01 o 
 -12  11   5       26.08       25.61      7.77 o 
 -11  11   5        1.75        0.11      2.30 o 
 -10  11   5       37.61       41.22      6.69 o 
  -9  11   5        1.74        1.83      2.22 o 
  -8  11   5        0.04       -0.29      1.41 o 
  -7  11   5       39.05       37.07      2.48 o 
  -6  11   5        0.03       -1.29      1.00 o 
  -5  11   5      155.17      149.61      5.31 o 
  -4  11   5      927.47      949.18     16.92 o 
  -3  11   5      297.41      316.85      7.19 o 
  -2  11   5       57.85       57.26      2.60 o 
  -1  11   5      209.33      211.70      5.39 o 
   0  11   5      160.00      158.95      7.78 o 
   1  11   5       27.34       28.94      2.27 o 
   2  11   5       23.68       16.67      4.31 o 
   3  11   5        5.83        1.81      2.89 o 
   4  11   5       60.50       67.61      4.04 o 
   5  11   5        0.45       -0.18      1.57 o 
   6  11   5       45.82       46.57      4.83 o 
   7  11   5        8.41        5.98      2.17 o 
   8  11   5       60.29       69.71      4.83 o 
   9  11   5       82.08       77.21      4.70 o 
  10  11   5        0.02        1.29      2.65 o 
  -9  12   5       43.48       39.69      6.86 o 
  -8  12   5       40.68       42.80      6.86 o 
  -7  12   5        0.00        1.04      2.42 o 
  -6  12   5       44.81       48.25      2.74 o 
  -5  12   5        7.89        9.51      1.53 o 
  -4  12   5      140.02      146.38      4.47 o 
  -3  12   5       61.71       64.57      2.86 o 
  -2  12   5        0.01        1.25      1.03 o 
  -1  12   5        9.34       10.18      1.44 o 
   0  12   5        9.99        7.65      1.43 o 
   1  12   5        4.56        6.32      1.38 o 
   2  12   5        0.59        1.28      1.16 o 
   3  12   5       51.78       57.66      7.37 o 
   4  12   5       49.43       40.88      6.46 o 
   5  12   5        0.54        0.62      3.63 o 
   6  12   5       16.77       19.96      2.91 o 
   7  12   5       46.43       52.60      7.23 o 
   8  12   5      140.33      149.55      6.51 o 
  -6  13   5        0.02        1.13      3.34 o 
  -5  13   5       42.85       38.36      2.37 o 
  -4  13   5       53.53       53.35      6.27 o 
  -3  13   5      147.09      161.40      4.68 o 
  -2  13   5      367.45      397.33      9.66 o 
  -1  13   5      127.76      134.68      4.65 o 
   0  13   5       51.99       52.27      3.09 o 
   1  13   5        0.30        1.45      1.18 o 
   2  13   5        0.05        1.64      1.36 o 
   3  13   5       20.83       22.92      2.34 o 
   4  13   5        7.80       11.49      1.93 o 
   5  13   5       30.80       20.52      5.39 o 
 -19   0   6        3.73        2.54      2.34 o 
 -18   0   6        3.47        5.76      1.92 o 
 -17   0   6        0.24       -0.84      1.44 o 
 -16   0   6       50.92       56.09      3.84 o 
 -15   0   6       78.95       72.43      3.66 o 
 -14   0   6        9.30       10.25      1.59 o 
 -13   0   6      237.51      240.61      5.79 o 
 -12   0   6     1081.39     1098.22     20.43 o 
 -11   0   6     1759.18     1772.21     30.80 o 
 -10   0   6     3339.52     3413.48     56.50 o 
  -9   0   6     1670.48     1681.02     19.73 o 
  -8   0   6      220.57      236.05      3.74 o 
  -7   0   6      422.59      414.77      5.62 o 
  -6   0   6       43.79       52.79      1.37 o 
  -5   0   6      215.95      260.69      4.22 o 
  -4   0   6      666.43      735.74     10.11 o 
  -3   0   6       64.88       98.67      2.01 o 
  -2   0   6      483.39      442.35      7.24 o 
  -1   0   6     1323.93     1474.24     21.82 o 
   0   0   6     1167.21     1321.67     19.68 o 
   1   0   6     5331.55     5853.89     84.02 o 
   2   0   6      534.04      547.42     10.02 o 
   3   0   6        0.35        1.65      0.88 o 
   4   0   6     3624.05     3940.03     57.19 o 
   5   0   6      771.79      698.94     11.32 o 
   6   0   6       42.01       75.03      2.30 o 
   7   0   6        3.48        5.23      0.89 o 
   8   0   6      203.14      181.01      4.23 o 
   9   0   6      386.99      382.78      8.40 o 
  10   0   6      731.99      698.62     12.09 o 
  11   0   6     1132.70     1074.27     20.07 o 
  12   0   6      321.67      313.75      7.78 o 
  13   0   6       69.87       71.22      4.21 o 
  14   0   6       34.57       33.01      2.61 o 
  15   0   6        2.65        0.34      1.51 o 
  16   0   6      511.60      518.38     14.86 o 
  17   0   6       28.02       23.70      4.54 o 
  18   0   6       10.68        4.71      2.89 o 
 -19   1   6        0.70        1.35      1.69 o 
 -18   1   6        0.52        0.86      1.20 o 
 -17   1   6        0.94        1.37      1.22 o 
 -16   1   6        1.92        1.49      1.19 o 
 -15   1   6        0.90        0.61      1.02 o 
 -14   1   6        0.09       -0.29      0.88 o 
 -13   1   6        0.21       -1.46      0.73 o 
 -12   1   6       77.08       81.29      2.29 o 
 -11   1   6      326.72      292.92      4.33 o 
 -10   1   6      561.57      543.57      6.22 o 
  -9   1   6      118.11      106.66      2.77 o 
  -8   1   6       33.26       21.26      0.82 o 
  -7   1   6        6.39       11.07      0.77 o 
  -6   1   6      174.70      188.84      2.42 o 
  -5   1   6        7.21       12.37      0.55 o 
  -4   1   6      164.28      184.17      2.24 o 
  -3   1   6       14.98       21.59      1.39 o 
  -2   1   6      216.02      216.87      3.08 o 
  -1   1   6      247.44      255.89      3.49 o 
   0   1   6        0.08        0.00      0.33 o 
   1   1   6      359.93      428.70      5.32 o 
   2   1   6      596.50      642.98     15.36 o 
   3   1   6       54.10       36.04      1.60 o 
   4   1   6      389.96      419.35     10.59 o 
   5   1   6       72.65       78.64      1.58 o 
   6   1   6       52.76       63.72      1.47 o 
   7   1   6       79.51       62.70      1.81 o 
   8   1   6        8.72       11.66      1.31 o 
   9   1   6      330.45      325.49      8.90 o 
  10   1   6        3.46        5.77      0.84 o 
  11   1   6       65.82       65.56      2.18 o 
  12   1   6        3.01        2.46      1.00 o 
  13   1   6        1.42       -0.18      1.18 o 
  14   1   6       12.88       11.65      1.45 o 
  15   1   6        1.19        2.59      1.33 o 
  16   1   6       34.42       34.82      2.50 o 
  17   1   6        0.36        3.04      2.08 o 
  18   1   6        5.89       12.43      7.80 o 
 -19   2   6       10.90       10.86      2.18 o 
 -18   2   6        4.81        4.90      1.90 o 
 -17   2   6       18.86       17.42      1.68 o 
 -16   2   6        0.03       -0.98      1.02 o 
 -15   2   6       18.61       20.51      1.85 o 
 -14   2   6       65.62       67.06      4.49 o 
 -13   2   6      151.63      150.08      3.72 o 
 -12   2   6      456.38      440.34      6.95 o 
 -11   2   6      223.88      246.87      3.90 o 
 -10   2   6      249.11      248.77      3.50 o 
  -9   2   6      127.36      128.02      2.79 o 
  -8   2   6     2992.55     3024.47     27.15 o 
  -7   2   6       10.00       12.60      0.60 o 
  -6   2   6       26.57       43.34      0.95 o 
  -5   2   6       70.92       70.43      1.63 o 
  -4   2   6      203.97      252.71      3.23 o 
  -3   2   6     1290.31     1427.74     13.88 o 
  -2   2   6       76.68       82.33      1.42 o 
  -1   2   6      127.59      149.14      2.14 o 
   0   2   6     1183.54     1216.89     12.34 o 
   1   2   6      230.18      255.38      3.72 o 
   2   2   6     2157.06     2330.83     24.04 o 
   3   2   6     3095.52     3295.84     31.55 o 
   4   2   6     1748.08     1803.74     17.70 o 
   5   2   6      283.04      292.92      4.31 o 
   6   2   6      112.04       98.44      3.67 o 
   7   2   6      927.14      906.00     10.14 o 
   8   2   6       21.44       20.27      1.10 o 
   9   2   6     1613.17     1593.15     18.54 o 
  10   2   6      293.97      289.22      5.02 o 
  11   2   6        3.79        4.28      0.96 o 
  12   2   6      108.04      105.71      2.90 o 
  13   2   6        4.80        4.16      1.28 o 
  14   2   6        0.23       -0.37      1.11 o 
  15   2   6       30.01       37.05      2.46 o 
  16   2   6       14.96       16.90      1.97 o 
  17   2   6       47.25       51.05      3.30 o 
  18   2   6       12.61       18.21      2.80 o 
 -19   3   6        0.96        1.87      2.30 o 
 -18   3   6       88.73       99.69      5.03 o 
 -17   3   6        0.22        2.12      1.77 o 
 -16   3   6        8.52        8.89      2.14 o 
 -15   3   6       46.44       42.37      3.16 o 
 -14   3   6        2.14        1.87      0.90 o 
 -13   3   6      223.56      199.36      4.18 o 
 -12   3   6       10.90        9.85      0.99 o 
 -11   3   6       50.74       40.85      1.38 o 
 -10   3   6        0.01        0.05      0.51 o 
  -9   3   6       37.63       36.15      1.18 o 
  -8   3   6      556.73      525.29      6.75 o 
  -7   3   6      357.70      333.30      4.58 o 
  -6   3   6      169.34      157.95      2.40 o 
  -5   3   6      542.35      517.77      5.93 o 
  -4   3   6      271.47      265.05      3.36 o 
  -3   3   6     1756.07     1738.14     17.69 o 
  -2   3   6      139.03      126.76      1.87 o 
  -1   3   6      116.85      110.04      1.62 o 
   0   3   6        7.22       10.82      0.46 o 
   1   3   6     1320.80     1584.18     16.28 o 
   2   3   6      740.69      778.77      8.38 o 
   3   3   6       62.45       62.09      1.40 o 
   4   3   6       21.87       16.59      0.61 o 
   5   3   6        2.68        2.88      0.49 o 
   6   3   6      123.64      139.90      2.36 o 
   7   3   6        9.03       10.81      0.81 o 
   8   3   6        1.49        2.89      0.62 o 
   9   3   6       41.55       37.66      1.72 o 
  10   3   6        2.10        2.19      0.82 o 
  11   3   6        0.21        0.78      0.67 o 
  12   3   6      106.04      107.09      3.53 o 
  13   3   6       67.93       69.63      3.30 o 
  14   3   6      108.50      123.84      5.03 o 
  15   3   6       42.28       43.46      3.07 o 
  16   3   6       11.60       14.57      2.74 o 
  17   3   6       31.62       38.69      3.30 o 
 -19   4   6        0.75       -1.08      1.70 o 
 -18   4   6       53.60       63.67      4.48 o 
 -17   4   6       42.00       43.61      3.17 o 
 -16   4   6       86.20       79.80      3.92 o 
 -15   4   6       32.12       34.44      2.14 o 
 -14   4   6       24.00       25.51      2.07 o 
 -13   4   6       63.89       61.63      3.09 o 
 -12   4   6       48.89       48.34      2.63 o 
 -11   4   6       14.59       12.87      1.09 o 
 -10   4   6       13.77       13.51      1.02 o 
  -9   4   6        1.39        2.64      0.66 o 
  -8   4   6      191.34      194.25      3.18 o 
  -7   4   6      159.32      168.11      2.79 o 
  -6   4   6       42.47       37.83      1.35 o 
  -5   4   6      120.36      126.67      1.80 o 
  -4   4   6      263.63      245.64      3.12 o 
  -3   4   6      888.61      924.36     10.63 o 
  -2   4   6      120.77       99.15      1.95 o 
  -1   4   6     1179.20     1284.45     12.29 o 
   0   4   6       19.40       26.54      0.78 o 
   1   4   6       24.14       31.76      1.14 o 
   2   4   6      215.73      255.28      5.62 o 
   3   4   6      182.01      199.96      8.51 o 
   4   4   6      594.52      612.42     17.05 o 
   5   4   6      585.27      608.59     16.21 o 
   6   4   6      300.23      308.98      8.74 o 
   7   4   6      105.54       93.01      5.12 o 
   8   4   6      198.98      175.16      7.70 o 
   9   4   6      112.35      103.51      3.75 o 
  10   4   6        2.09        1.15      0.85 o 
  11   4   6        0.17       -0.97      0.87 o 
  12   4   6        6.79        9.12      2.42 o 
  13   4   6       10.22       10.26      1.68 o 
  14   4   6       61.46       62.90      3.22 o 
  15   4   6        9.63       10.00      3.00 o 
  16   4   6        0.00       -1.53      2.27 o 
  17   4   6        3.73        9.64      3.74 o 
 -16   5   6        0.02        2.15      2.04 o 
 -15   5   6       86.05       91.09      5.75 o 
 -14   5   6       62.31       58.91      4.49 o 
 -13   5   6        0.07        0.28      0.70 o 
 -12   5   6      165.24      175.83      3.86 o 
 -11   5   6        2.34        1.99      0.91 o 
 -10   5   6       73.39       72.81      2.46 o 
  -9   5   6      499.18      462.11      8.48 o 
  -8   5   6      187.72      237.28      5.14 o 
  -7   5   6      297.67      274.03      5.55 o 
  -6   5   6     1919.46     1771.30     25.84 o 
  -5   5   6      317.62      314.41      6.14 o 
  -4   5   6       16.55       20.56      1.11 o 
  -3   5   6       53.20       47.66      1.57 o 
  -2   5   6      315.68      282.09      4.22 o 
  -1   5   6      106.78       81.00      1.87 o 
   0   5   6     1139.15     1079.36     15.16 o 
   1   5   6      581.79      527.99      7.48 o 
   2   5   6       17.85       21.77      1.17 o 
   3   5   6        0.42        0.79      0.56 o 
   4   5   6        6.80       15.85      1.11 o 
   5   5   6        6.90        8.11      0.93 o 
   6   5   6       86.11       83.59      3.13 o 
   7   5   6      162.88      181.85      5.53 o 
   8   5   6      481.63      441.42      8.60 o 
   9   5   6        6.21        5.96      1.47 o 
  10   5   6        0.03       -0.74      1.44 o 
  11   5   6      116.21      121.64      6.25 o 
  12   5   6       30.55       25.51      4.59 o 
  13   5   6       55.47       52.33      6.35 o 
  14   5   6      171.33      177.91     11.62 o 
  15   5   6      150.08      139.81     10.49 o 
  16   5   6       67.00       85.84      8.22 o 
  17   5   6        6.83       13.95      4.25 o 
 -17   6   6        2.52       -0.64      2.78 o 
 -16   6   6        0.90       -0.36      2.58 o 
 -15   6   6        7.49        4.87      2.55 o 
 -14   6   6        3.19        2.32      2.23 o 
 -13   6   6        6.07        7.89      2.42 o 
 -12   6   6        3.81        4.10      2.27 o 
 -11   6   6      144.34      146.98      4.89 o 
 -10   6   6       43.35       47.96      2.70 o 
  -9   6   6      140.98      127.61      4.25 o 
  -8   6   6        0.34        1.15      0.93 o 
  -7   6   6       30.54       24.26      1.62 o 
  -6   6   6       54.84       67.05      2.94 o 
  -5   6   6      105.33       79.44      2.82 o 
  -4   6   6        3.31        3.43      0.70 o 
  -3   6   6        0.47        0.57      0.53 o 
  -2   6   6        0.01        0.76      0.60 o 
  -1   6   6      574.44      575.29      6.58 o 
   0   6   6      357.31      339.73      5.40 o 
   1   6   6       51.15       46.15      2.38 o 
   2   6   6        0.15        0.33      0.64 o 
   3   6   6        0.65        2.88      0.74 o 
   4   6   6       27.69       25.19      2.18 o 
   5   6   6       37.41       30.12      3.29 o 
   6   6   6      446.26      445.15     11.43 o 
   7   6   6        6.24        6.75      1.18 o 
   8   6   6       10.15       11.96      1.66 o 
   9   6   6        0.27        1.62      1.29 o 
  10   6   6        5.92        6.07      2.89 o 
  11   6   6        8.72       14.12      3.86 o 
  12   6   6       89.09       82.72      7.60 o 
  13   6   6        0.58       -0.74      2.49 o 
  14   6   6      102.11      102.11      8.79 o 
  15   6   6        7.82       12.13      4.54 o 
  16   6   6        7.43        6.24      3.86 o 
 -17   7   6       35.71       32.91      4.34 o 
 -16   7   6       12.93       13.23      3.21 o 
 -15   7   6       14.12       14.90      3.33 o 
 -14   7   6       11.64        9.21      2.97 o 
 -13   7   6      114.36      111.85      6.37 o 
 -12   7   6        0.00        1.08      2.83 o 
 -11   7   6        8.60       10.30      2.00 o 
 -10   7   6       36.62       32.28      2.40 o 
  -9   7   6      125.58      117.97      4.13 o 
  -8   7   6       68.98       74.25      3.12 o 
  -7   7   6      171.15      166.05      4.78 o 
  -6   7   6        1.42        2.56      0.83 o 
  -5   7   6        1.32        0.35      0.63 o 
  -4   7   6        0.34        0.70      0.64 o 
  -3   7   6      178.10      168.77      3.55 o 
  -2   7   6      273.26      287.43      5.10 o 
  -1   7   6     1520.63     1397.23     18.52 o 
   0   7   6      620.37      591.13      8.57 o 
   1   7   6      258.76      267.50      5.35 o 
   2   7   6     1586.88     1520.23     19.40 o 
   3   7   6       18.75       16.09      1.41 o 
   4   7   6       65.84       62.26      2.18 o 
   5   7   6        6.60        7.45      1.38 o 
   6   7   6      257.74      255.83      5.42 o 
   7   7   6       12.31       18.04      1.89 o 
   8   7   6        2.62        2.44      1.31 o 
   9   7   6        1.14        0.28      2.26 o 
  10   7   6       36.77       41.65      4.65 o 
  11   7   6       46.09       52.44      6.46 o 
  12   7   6       81.82       73.82      7.31 o 
  13   7   6       40.00       36.11      5.95 o 
  14   7   6      210.75      221.56     13.61 o 
  15   7   6        4.41        6.41      3.80 o 
 -16   8   6        2.21        5.27      2.72 o 
 -15   8   6        6.94        4.48      2.70 o 
 -14   8   6       75.24       81.91      5.89 o 
 -13   8   6      254.24      250.52     10.14 o 
 -12   8   6        0.30        0.17      3.12 o 
 -11   8   6      182.96      178.73      6.52 o 
 -10   8   6      222.02      222.68      7.22 o 
  -9   8   6       65.68       58.66      3.43 o 
  -8   8   6      505.40      494.27     11.92 o 
  -7   8   6      242.76      242.71      5.59 o 
  -6   8   6       54.85       56.07      2.40 o 
  -5   8   6        0.59       -0.30      0.63 o 
  -4   8   6        1.11        0.87      0.67 o 
  -3   8   6       59.14       49.22      2.11 o 
  -2   8   6      456.68      396.47      6.66 o 
  -1   8   6      277.10      277.86      5.17 o 
   0   8   6       10.10       12.65      1.16 o 
   1   8   6      209.97      189.87      4.00 o 
   2   8   6      278.51      256.65      4.92 o 
   3   8   6        0.65        0.10      0.66 o 
   4   8   6       15.64       14.41      1.47 o 
   5   8   6       19.14       21.58      2.00 o 
   6   8   6       48.99       50.99      2.84 o 
   7   8   6      284.35      299.43      8.21 o 
   8   8   6      137.34      144.97     10.29 o 
   9   8   6       88.53       96.77      5.67 o 
  10   8   6       41.52       46.77      4.21 o 
  11   8   6       20.49       25.40      5.33 o 
  12   8   6       69.58       68.88      7.60 o 
  13   8   6        0.68       -0.06      2.89 o 
  14   8   6        5.38       10.49      4.14 o 
 -15   9   6        5.32        8.35      6.35 o 
 -14   9   6        5.34        7.66      2.85 o 
 -13   9   6        8.41        7.13      3.06 o 
 -12   9   6       70.86       81.30      8.11 o 
 -11   9   6       91.36       85.50      7.99 o 
 -10   9   6       50.29       49.10      3.97 o 
  -9   9   6        2.94        3.77      1.34 o 
  -8   9   6       15.35       14.91      1.79 o 
  -7   9   6      136.90      137.36      4.42 o 
  -6   9   6       87.86       87.89      3.61 o 
  -5   9   6       39.25       41.30      2.29 o 
  -4   9   6       44.93       44.91      2.31 o 
  -3   9   6       33.03       39.39      2.01 o 
  -2   9   6       62.42       63.93      2.45 o 
  -1   9   6      334.76      320.52      5.91 o 
   0   9   6       67.84       69.60      2.38 o 
   1   9   6       40.45       41.30      2.56 o 
   2   9   6      376.25      370.50      6.56 o 
   3   9   6       61.57       57.45      2.57 o 
   4   9   6       22.60       24.27      2.17 o 
   5   9   6       11.42       11.72      2.03 o 
   6   9   6        0.09        0.77      1.43 o 
   7   9   6       68.27       69.22      3.88 o 
   8   9   6       14.74       15.20      2.46 o 
   9   9   6       84.85       77.52      4.29 o 
  10   9   6        8.25        8.86      3.06 o 
  11   9   6       50.76       39.86      6.29 o 
  12   9   6       19.44       16.61      4.93 o 
  13   9   6        0.24       -2.21      2.66 o 
 -13  10   6       89.18       94.38      6.49 o 
 -12  10   6       51.52       45.35      3.88 o 
 -11  10   6      177.65      190.29      8.74 o 
 -10  10   6      280.48      283.57      7.51 o 
  -9  10   6      146.37      141.12      4.90 o 
  -8  10   6       29.63       31.49      2.41 o 
  -7  10   6      163.29      156.19      5.61 o 
  -6  10   6       56.82       52.16      2.77 o 
  -5  10   6      215.58      218.67      6.08 o 
  -4  10   6       11.03       12.08      1.50 o 
  -3  10   6       88.95       89.22      3.27 o 
  -2  10   6      122.58      131.15      4.04 o 
  -1  10   6       66.88       59.16      2.63 o 
   0  10   6      143.40      128.44      4.58 o 
   1  10   6      274.65      284.51      6.11 o 
   2  10   6      197.01      198.20      7.83 o 
   3  10   6      252.32      249.22      7.32 o 
   4  10   6      365.91      363.66      9.47 o 
   5  10   6      371.76      388.35     10.06 o 
   6  10   6      318.81      316.61      8.95 o 
   7  10   6      129.61      135.72      9.07 o 
   8  10   6      218.87      221.34      7.50 o 
   9  10   6       14.83       13.01      2.78 o 
  10  10   6      122.36      118.06      6.81 o 
  11  10   6       76.92       74.21      8.22 o 
  12  10   6        0.01        3.57      3.46 o 
 -11  11   6        0.86       -1.59      3.00 o 
 -10  11   6       13.79       10.12      3.15 o 
  -9  11   6        0.78       -0.63      1.30 o 
  -8  11   6        1.99        1.61      1.38 o 
  -7  11   6        4.25        5.09      1.46 o 
  -6  11   6        0.11       -0.08      1.11 o 
  -5  11   6       19.04       24.29      2.18 o 
  -4  11   6       64.25       70.34      3.12 o 
  -3  11   6       27.16       28.06      2.08 o 
  -2  11   6       55.57       61.96      2.83 o 
  -1  11   6       13.65       13.55      1.54 o 
   0  11   6       16.60       17.44      1.72 o 
   1  11   6        0.08       -0.27      0.93 o 
   2  11   6        6.63        6.42      1.50 o 
   3  11   6       21.79       28.12      5.22 o 
   4  11   6       33.45       37.42      5.90 o 
   5  11   6       49.62       47.37      4.46 o 
   6  11   6        3.57        5.30      2.40 o 
   7  11   6        0.00       -1.71      1.69 o 
   8  11   6        0.01        0.45      1.78 o 
   9  11   6        3.86        5.65      2.73 o 
  10  11   6       31.16       29.03      5.90 o 
  -9  12   6       73.94       81.13      9.07 o 
  -8  12   6       40.19       38.75      4.65 o 
  -7  12   6        0.56        1.97      1.30 o 
  -6  12   6       38.85       37.10      2.59 o 
  -5  12   6       73.59       77.52      3.42 o 
  -4  12   6       19.21       21.44      2.01 o 
  -3  12   6       76.08       78.26      3.30 o 
  -2  12   6      236.48      253.24      6.39 o 
  -1  12   6       12.18        9.14      2.27 o 
   0  12   6       35.21       30.44      2.40 o 
   1  12   6      174.93      179.52      5.94 o 
   2  12   6      380.02      404.87     10.41 o 
   3  12   6      551.80      568.41     13.60 o 
   4  12   6      529.68      515.69     22.56 o 
   5  12   6      339.50      334.55     17.29 o 
   6  12   6      203.08      211.34      9.28 o 
   7  12   6      122.88      124.12      5.87 o 
   8  12   6       41.39       30.39      4.21 o 
  -5  13   6        1.13        2.50      1.55 o 
  -4  13   6      107.50      112.42      6.21 o 
  -3  13   6      105.78      111.50      4.04 o 
  -2  13   6       24.51       25.72      2.78 o 
  -1  13   6        1.14        1.45      1.22 o 
   0  13   6        1.57        0.09      1.36 o 
   1  13   6        2.48        2.28      1.34 o 
   2  13   6        5.47        5.10      2.81 o 
   3  13   6        9.26        9.00      1.80 o 
   4  13   6        3.83        2.56      1.65 o 
 -19   1   7       10.85       10.02      2.31 o 
 -18   1   7       36.31       40.51      2.69 o 
 -17   1   7        2.22        2.25      1.22 o 
 -16   1   7       89.56       90.24      3.21 o 
 -15   1   7       19.97       20.23      2.16 o 
 -14   1   7       17.59       19.51      1.71 o 
 -13   1   7      427.54      427.34      6.51 o 
 -12   1   7        0.70        0.69      0.78 o 
 -11   1   7        3.48        5.15      0.98 o 
 -10   1   7      151.94      160.00      3.84 o 
  -9   1   7      190.78      204.94      2.99 o 
  -8   1   7      496.65      473.28      5.12 o 
  -7   1   7       87.23       85.28      1.68 o 
  -6   1   7      669.14      664.49      6.61 o 
  -5   1   7      522.44      506.78      5.17 o 
  -4   1   7      623.23      543.18      5.43 o 
  -3   1   7     1278.82     1318.21     12.93 o 
  -2   1   7      874.06      911.09      9.07 o 
  -1   1   7       97.02      131.32      1.87 o 
   0   1   7     1032.81     1109.29     10.90 o 
   1   1   7     1360.24     1450.18     15.03 o 
   2   1   7     1318.94     1468.80     15.28 o 
   3   1   7     2046.80     2239.89     21.75 o 
   4   1   7     1286.63     1423.01     14.97 o 
   5   1   7        0.64        1.74      0.50 o 
   6   1   7        6.27        6.21      0.63 o 
   7   1   7     1224.21     1250.07     14.72 o 
   8   1   7      676.71      661.67      9.18 o 
   9   1   7      378.51      386.68      5.69 o 
  10   1   7      107.54      110.99      2.81 o 
  11   1   7       67.45       62.47      2.19 o 
  12   1   7        5.64        6.86      1.23 o 
  13   1   7       38.81       36.25      2.08 o 
  14   1   7       15.32       14.48      1.60 o 
  15   1   7      135.13      132.67      5.89 o 
  16   1   7        1.96        2.17      1.43 o 
  17   1   7       52.03       54.92      7.17 o 
 -19   2   7        1.83        0.12      1.96 o 
 -18   2   7        1.23        1.39      1.69 o 
 -17   2   7        8.60        7.74      1.51 o 
 -16   2   7        0.20       -0.96      1.29 o 
 -15   2   7       60.00       65.76      3.20 o 
 -14   2   7      124.70      129.86      5.12 o 
 -13   2   7       71.44       71.12      2.40 o 
 -12   2   7      235.64      236.27      4.17 o 
 -11   2   7       25.23       32.59      1.27 o 
 -10   2   7       67.88       56.94      1.53 o 
  -9   2   7      293.78      240.98      3.37 o 
  -8   2   7      131.34      101.54      3.63 o 
  -7   2   7        0.18        1.42      0.44 o 
  -6   2   7      787.07      752.08      7.40 o 
  -5   2   7       13.51        9.83      0.56 o 
  -4   2   7      116.65      129.17      2.04 o 
  -3   2   7       18.26       25.76      1.33 o 
  -2   2   7        9.72        9.22      0.46 o 
  -1   2   7      196.84      188.27      6.11 o 
   0   2   7      709.02      680.64      8.14 o 
   1   2   7      703.65      756.86     16.09 o 
   2   2   7      115.01      126.78      5.10 o 
   3   2   7     1413.29     1465.91     14.59 o 
   4   2   7      107.97       85.67      1.65 o 
   5   2   7       97.71      100.81      1.91 o 
   6   2   7      699.76      756.88     13.20 o 
   7   2   7        1.49        3.75      0.77 o 
   8   2   7        0.81        2.62      0.82 o 
   9   2   7      393.85      380.16      6.77 o 
  10   2   7       95.86       89.37      2.52 o 
  11   2   7        0.78        0.94      0.83 o 
  12   2   7        0.25        0.16      0.86 o 
  13   2   7       18.97       19.28      1.67 o 
  14   2   7        1.89        2.38      1.30 o 
  15   2   7        7.43        7.54      1.61 o 
  16   2   7       67.52       73.77      3.75 o 
  17   2   7        0.00        1.54      1.70 o 
 -19   3   7       18.83       20.10      2.75 o 
 -18   3   7       15.30       16.61      4.11 o 
 -17   3   7        0.44        2.17      1.81 o 
 -16   3   7      108.61      108.78      7.74 o 
 -15   3   7        6.34        7.28      1.94 o 
 -14   3   7       20.45       17.78      3.23 o 
 -13   3   7       16.12       16.95      1.38 o 
 -12   3   7       68.98       66.81      2.09 o 
 -11   3   7       25.03       32.38      1.45 o 
 -10   3   7       51.47       48.32      1.69 o 
  -9   3   7      139.21      127.60      2.56 o 
  -8   3   7      332.24      290.01      3.94 o 
  -7   3   7      135.97      122.37      2.35 o 
  -6   3   7      424.68      439.52      5.30 o 
  -5   3   7      204.38      179.36      2.64 o 
  -4   3   7      557.72      524.18      5.99 o 
  -3   3   7        4.91        6.69      0.50 o 
  -2   3   7       32.35       26.63      0.90 o 
  -1   3   7      131.38      155.44      2.19 o 
   0   3   7       42.84       52.06      1.06 o 
   1   3   7      487.80      528.57      6.14 o 
   2   3   7        4.12        4.92      0.47 o 
   3   3   7        0.08        0.29      0.45 o 
   4   3   7      224.64      252.88      3.48 o 
   5   3   7        0.00        0.36      0.43 o 
   6   3   7      151.38      138.91      2.60 o 
   7   3   7      146.60      126.34      2.51 o 
   8   3   7       26.09       19.13      1.07 o 
   9   3   7       84.62       88.04      2.62 o 
  10   3   7       16.03       15.61      1.33 o 
  11   3   7        8.45        6.04      1.33 o 
  12   3   7       65.20       64.82      3.17 o 
  13   3   7      136.29      130.38      4.58 o 
  14   3   7       38.88       40.70      2.78 o 
  15   3   7       43.78       46.13      2.98 o 
  16   3   7       72.04       74.79      3.71 o 
  17   3   7        9.07       11.30      2.83 o 
 -18   4   7       78.73       82.80      4.20 o 
 -17   4   7       89.14       92.90      4.76 o 
 -16   4   7       17.77       12.55      2.06 o 
 -15   4   7      189.88      189.45      8.31 o 
 -14   4   7       32.49       35.79      2.12 o 
 -13   4   7       29.62       23.63      1.91 o 
 -12   4   7        9.62        9.91      1.13 o 
 -11   4   7        4.92        3.84      0.84 o 
 -10   4   7      249.18      264.73      4.21 o 
  -9   4   7      260.90      255.94      4.01 o 
  -8   4   7      319.43      303.13      4.41 o 
  -7   4   7      689.04      676.11      8.22 o 
  -6   4   7       15.36       20.39      0.87 o 
  -5   4   7       83.45       92.68      1.78 o 
  -4   4   7      812.35      802.70      8.72 o 
  -3   4   7      142.58      130.22      2.04 o 
  -2   4   7      238.52      197.49      2.75 o 
  -1   4   7       51.77       50.88      1.07 o 
   0   4   7     1138.17     1188.56     11.57 o 
   1   4   7     1055.76     1067.68     12.43 o 
   2   4   7     2011.83     1969.94     24.15 o 
   3   4   7     2095.21     2155.82     28.71 o 
   4   4   7     2077.94     2155.53     28.81 o 
   5   4   7     1653.61     1444.14     35.78 o 
   6   4   7      491.39      434.10      6.43 o 
   7   4   7      570.93      549.60      7.72 o 
   8   4   7      270.84      259.96      4.75 o 
   9   4   7       93.27       77.93      2.31 o 
  10   4   7       68.51       62.22      3.15 o 
  11   4   7        0.10        0.51      0.95 o 
  12   4   7       21.26       18.84      2.04 o 
  13   4   7        0.15        2.40      1.22 o 
  14   4   7        7.85       10.66      1.69 o 
  15   4   7       32.26       29.96      2.28 o 
  16   4   7        3.10        5.10      3.40 o 
  17   4   7        8.11       15.31      4.31 o 
 -16   5   7       15.92       11.34      3.97 o 
 -15   5   7        2.01        0.55      1.99 o 
 -14   5   7        4.07        3.97      0.94 o 
 -13   5   7       69.24       85.40      2.63 o 
 -12   5   7       14.36       15.49      1.74 o 
 -11   5   7        6.16        9.09      1.20 o 
 -10   5   7       20.90       20.74      1.35 o 
  -9   5   7        0.86        0.59      0.95 o 
  -8   5   7       31.46       48.14      3.54 o 
  -7   5   7      217.56      200.55      4.21 o 
  -6   5   7       16.51       22.00      1.36 o 
  -5   5   7      213.13      192.71      3.56 o 
  -4   5   7      574.17      546.25      7.67 o 
  -3   5   7       48.64       44.50      1.50 o 
  -2   5   7       34.37       35.72      1.23 o 
  -1   5   7       68.16       64.13      2.31 o 
   0   5   7        5.28        5.35      0.61 o 
   1   5   7       16.84       16.01      1.31 o 
   2   5   7       19.31       16.27      1.01 o 
   3   5   7        9.00       10.29      0.80 o 
   4   5   7        9.27        5.22      1.20 o 
   5   5   7        6.47        4.36      0.90 o 
   6   5   7        0.00        0.54      0.75 o 
   7   5   7       78.75       93.36      4.85 o 
   8   5   7      161.35      153.21      4.32 o 
   9   5   7        1.69        0.89      0.89 o 
  10   5   7        1.12       -0.99      1.56 o 
  11   5   7       54.93       53.24      6.07 o 
  12   5   7       27.55       28.86      5.05 o 
  13   5   7       41.17       36.00      5.67 o 
  14   5   7       39.20       38.67      5.90 o 
  15   5   7        0.10        4.71      3.29 o 
  16   5   7        0.02        3.34      3.12 o 
 -16   6   7       88.20       81.92      5.61 o 
 -15   6   7      151.70      145.03      7.34 o 
 -14   6   7       42.63       41.77      4.18 o 
 -13   6   7      131.30      127.73      9.13 o 
 -12   6   7      158.16      149.60      5.89 o 
 -11   6   7       31.02       25.00      2.97 o 
 -10   6   7      154.72      158.09      4.95 o 
  -9   6   7      332.10      331.42      7.80 o 
  -8   6   7      779.61      739.01     12.42 o 
  -7   6   7      581.50      583.58     10.12 o 
  -6   6   7      115.51       82.51      2.73 o 
  -5   6   7       76.02       67.85      2.41 o 
  -4   6   7       14.15       13.17      1.40 o 
  -3   6   7     1495.59     1357.27     16.77 o 
  -2   6   7      268.42      246.70      4.52 o 
  -1   6   7      596.35      548.11      8.16 o 
   0   6   7       14.61        9.93      0.85 o 
   1   6   7        0.13        2.77      0.80 o 
   2   6   7      895.21      876.14     13.08 o 
   3   6   7     1513.29     1438.37     20.23 o 
   4   6   7     1024.48      931.85     15.40 o 
   5   6   7     1482.94     1444.97     20.48 o 
   6   6   7      249.04      247.91      5.82 o 
   7   6   7      468.87      467.39     15.76 o 
   8   6   7      493.48      498.86     11.54 o 
   9   6   7       58.35       50.11      3.12 o 
  10   6   7       13.95       10.08      2.30 o 
  11   6   7        0.07        0.91      2.61 o 
  12   6   7       22.88       26.48      5.10 o 
  13   6   7       58.76       64.69      7.09 o 
  14   6   7       81.79       96.15      8.84 o 
  15   6   7        2.19       -0.34      2.78 o 
  16   6   7        2.20        7.60      3.40 o 
 -16   7   7        6.36        3.49      2.53 o 
 -15   7   7        1.22        1.35      2.28 o 
 -14   7   7       67.13       67.25      9.27 o 
 -13   7   7        3.26        8.79      3.91 o 
 -12   7   7       12.84       13.01      2.23 o 
 -11   7   7        8.13        4.57      2.66 o 
 -10   7   7       27.02       34.08      3.69 o 
  -9   7   7        9.34        9.36      1.58 o 
  -8   7   7       14.56       15.47      1.71 o 
  -7   7   7       31.61       37.38      2.04 o 
  -6   7   7       27.76       24.01      1.64 o 
  -5   7   7        6.54        5.59      0.95 o 
  -4   7   7       44.40       44.23      2.05 o 
  -3   7   7        4.57        6.14      0.91 o 
  -2   7   7       60.44       67.61      2.40 o 
  -1   7   7      658.35      593.09      9.02 o 
   0   7   7      395.76      353.41      6.75 o 
   1   7   7       12.49       11.94      1.23 o 
   2   7   7       88.19       82.38      2.47 o 
   3   7   7        8.11        7.12      1.02 o 
   4   7   7       68.77       65.69      2.30 o 
   5   7   7        0.01        1.48      0.92 o 
   6   7   7      120.97      124.33      4.80 o 
   7   7   7       30.11       26.40      2.51 o 
   8   7   7        2.30        4.51      1.86 o 
   9   7   7        9.25        8.57      2.69 o 
  10   7   7       39.54       40.54      3.79 o 
  11   7   7       19.03       16.16      4.25 o 
  12   7   7        0.06       -0.62      2.66 o 
  13   7   7        0.48        1.59      3.17 o 
  14   7   7        1.28        3.97      3.46 o 
  15   7   7        3.46        4.14      3.57 o 
 -15   8   7       74.85       78.31      8.90 o 
 -14   8   7       65.78       63.69      5.42 o 
 -13   8   7      183.05      204.89     12.81 o 
 -12   8   7        7.65       10.89      4.14 o 
 -11   8   7       71.05       69.35      4.09 o 
 -10   8   7      339.91      337.78      9.55 o 
  -9   8   7      433.03      402.38     10.51 o 
  -8   8   7       99.94       94.15      5.44 o 
  -7   8   7        0.06       -0.64      0.88 o 
  -6   8   7       13.35       13.35      1.60 o 
  -5   8   7      146.80      136.55      3.46 o 
  -4   8   7      282.15      264.90      5.19 o 
  -3   8   7      101.54       97.89      3.64 o 
  -2   8   7      114.20      118.12      3.06 o 
  -1   8   7      531.76      491.33      7.96 o 
   0   8   7       33.53       29.86      1.90 o 
   1   8   7        4.74        6.34      1.02 o 
   2   8   7      340.13      329.66      5.90 o 
   3   8   7       29.85       29.20      1.72 o 
   4   8   7      146.83      153.14      4.09 o 
   5   8   7      395.64      399.28      8.66 o 
   6   8   7      270.34      272.56      7.69 o 
   7   8   7      265.66      268.63     11.14 o 
   8   8   7      109.39      110.38      5.91 o 
   9   8   7       35.29       34.30      3.67 o 
  10   8   7       14.61       13.30      6.24 o 
  11   8   7       10.19        7.14      3.52 o 
  12   8   7       27.22       24.78      5.39 o 
  13   8   7       53.06       44.16      6.58 o 
  14   8   7        0.98        9.35      4.25 o 
 -14   9   7        4.54        5.75      2.65 o 
 -13   9   7       16.86       24.49      5.44 o 
 -12   9   7        3.41        9.86      4.08 o 
 -11   9   7        1.08        3.34      2.10 o 
 -10   9   7      193.91      194.11      6.86 o 
  -9   9   7       11.65       11.79      1.81 o 
  -8   9   7       17.36       14.66      1.87 o 
  -7   9   7       19.64       24.52      2.07 o 
  -6   9   7        0.56        1.33      1.06 o 
  -5   9   7      281.43      284.44      6.79 o 
  -4   9   7       88.98       88.05      3.31 o 
  -3   9   7      285.44      277.35      5.49 o 
  -2   9   7      131.77      138.28      3.82 o 
  -1   9   7      208.54      200.90      4.83 o 
   0   9   7      299.26      278.05      5.47 o 
   1   9   7      220.49      205.16      4.51 o 
   2   9   7        5.58        3.82      1.04 o 
   3   9   7       15.04       15.70      1.97 o 
   4   9   7       12.41       11.02      1.69 o 
   5   9   7      301.94      296.89      8.25 o 
   6   9   7        1.76        2.53      1.68 o 
   7   9   7       67.67       65.76     11.93 o 
   8   9   7       32.38       32.25      3.75 o 
   9   9   7        3.29        2.05      2.02 o 
  10   9   7       39.63       27.69      4.11 o 
  11   9   7       82.76       97.74      8.90 o 
  12   9   7       62.24       69.85      7.77 o 
  13   9   7        0.23        0.79      3.34 o 
 -13  10   7        8.63        9.39      2.73 o 
 -12  10   7        1.00        0.31      2.81 o 
 -11  10   7       23.31       24.70      3.91 o 
 -10  10   7        2.69        2.89      1.45 o 
  -9  10   7       18.29       21.59      2.26 o 
  -8  10   7        0.72        1.82      1.25 o 
  -7  10   7       15.34       10.94      2.11 o 
  -6  10   7       11.24        9.99      1.57 o 
  -5  10   7       23.33       29.72      2.16 o 
  -4  10   7        1.36        1.11      1.11 o 
  -3  10   7       74.26       66.71      3.27 o 
  -2  10   7       41.26       39.92      3.34 o 
  -1  10   7        2.36        3.16      1.16 o 
   0  10   7        0.02        2.11      1.07 o 
   1  10   7       76.77       83.07      3.31 o 
   2  10   7        0.13       -0.56      2.30 o 
   3  10   7      279.60      277.29     14.46 o 
   4  10   7      104.41      104.65      4.73 o 
   5  10   7        2.22        0.99      1.88 o 
   6  10   7       54.80       51.14      3.66 o 
   7  10   7       10.95        9.46      2.62 o 
   8  10   7        2.37        0.80      2.12 o 
   9  10   7        8.23        9.76      2.81 o 
  10  10   7       71.32       68.69      5.36 o 
  11  10   7        0.75        3.74      3.52 o 
 -11  11   7        4.99        5.05      3.43 o 
 -10  11   7        4.36        5.87      2.76 o 
  -9  11   7       38.94       43.68      2.97 o 
  -8  11   7      251.33      257.15      7.03 o 
  -7  11   7      272.53      270.63      7.20 o 
  -6  11   7      124.97      128.00      4.54 o 
  -5  11   7      371.46      399.60      9.01 o 
  -4  11   7        0.32       -0.02      1.16 o 
  -3  11   7        0.78       -0.41      1.16 o 
  -2  11   7      186.48      187.60      5.34 o 
  -1  11   7        8.85       10.83      2.03 o 
   0  11   7       11.42       12.29      2.41 o 
   1  11   7        3.83        3.57      2.15 o 
   2  11   7       40.25       42.60      6.95 o 
   3  11   7       43.95       36.68      5.90 o 
   4  11   7        0.53        4.82      3.29 o 
   5  11   7       68.70       71.87      5.20 o 
   6  11   7       43.31       49.62      4.61 o 
   7  11   7       35.99       37.02      4.15 o 
   8  11   7       17.28       18.78      3.42 o 
   9  11   7       11.15        9.07      2.94 o 
  -9  12   7       20.81       21.07      3.99 o 
  -8  12   7        0.26       -0.16      1.39 o 
  -7  12   7       48.36       49.09      3.76 o 
  -6  12   7       55.06       52.47      3.03 o 
  -5  12   7       59.87       59.39      3.68 o 
  -4  12   7       36.03       34.14      2.50 o 
  -3  12   7        1.31        1.51      1.23 o 
  -2  12   7       22.60       27.45      3.86 o 
  -1  12   7        6.41        8.22      1.52 o 
   0  12   7       29.05       28.12      2.57 o 
   1  12   7       42.46       35.02      2.84 o 
   2  12   7       27.81       23.70      2.98 o 
   3  12   7       29.32       23.14      3.86 o 
   4  12   7       41.43       40.96      6.75 o 
   5  12   7       57.58       58.00      7.54 o 
   6  12   7        3.57       -2.44      2.78 o 
   7  12   7        0.01        3.34      2.40 o 
  -5  13   7      225.24      251.88      8.38 o 
  -4  13   7       37.48       38.79      2.61 o 
  -3  13   7       50.28       57.41      3.07 o 
  -2  13   7       36.25       45.41      2.78 o 
  -1  13   7        7.29        9.27      1.78 o 
   0  13   7        0.02        0.10      1.29 o 
   1  13   7        7.49        6.37      1.69 o 
   2  13   7       68.86       69.70      3.80 o 
   3  13   7       52.92       56.25      6.60 o 
 -19   0   8        2.09        1.01      3.37 o 
 -18   0   8        0.70        2.52      2.22 o 
 -17   0   8       35.44       35.06      3.28 o 
 -16   0   8       22.99       21.81      2.16 o 
 -15   0   8      687.27      714.51     13.33 o 
 -14   0   8     1142.75     1154.06     19.37 o 
 -13   0   8      719.39      709.36     14.66 o 
 -12   0   8      455.19      432.90      9.87 o 
 -11   0   8       16.22       13.82      1.76 o 
 -10   0   8      307.55      299.96      7.19 o 
  -9   0   8       57.60       54.07      2.21 o 
  -8   0   8        3.35        1.65      0.59 o 
  -7   0   8       53.12       51.67      1.53 o 
  -6   0   8      348.58      339.93      5.31 o 
  -5   0   8      190.98      178.90      2.96 o 
  -4   0   8       40.11       40.34      1.82 o 
  -3   0   8     1457.61     1591.96     23.84 o 
  -2   0   8     4684.97     5073.94     72.94 o 
  -1   0   8      379.60      358.66      6.36 o 
   0   0   8      461.97      451.97      7.71 o 
   1   0   8      262.09      226.63      4.50 o 
   2   0   8     1758.30     1800.25     26.90 o 
   3   0   8      455.22      429.04      9.69 o 
   4   0   8     1042.38     1223.49     21.54 o 
   5   0   8      239.91      218.12      5.36 o 
   6   0   8     1556.43     1625.85     28.31 o 
   7   0   8     1719.52     1604.48     28.13 o 
   8   0   8     1474.40     1367.22     21.60 o 
   9   0   8      180.08      167.43      4.35 o 
  10   0   8        4.94        5.20      1.22 o 
  11   0   8        6.89        5.98      1.45 o 
  12   0   8       91.61       83.35      4.54 o 
  13   0   8      256.48      263.22      8.83 o 
  14   0   8      141.57      149.84      6.48 o 
  15   0   8      109.42      114.81      5.83 o 
  16   0   8        3.66        0.40      2.78 o 
  17   0   8       43.73       42.35      5.50 o 
 -19   1   8        0.31        1.00      1.72 o 
 -18   1   8       15.26       13.04      2.34 o 
 -17   1   8        0.05        0.34      1.10 o 
 -16   1   8        3.45        3.54      1.25 o 
 -15   1   8       39.22       42.70      2.16 o 
 -14   1   8        2.20        1.34      1.01 o 
 -13   1   8      104.54      106.54      2.79 o 
 -12   1   8        0.28        1.89      0.85 o 
 -11   1   8      189.26      175.02      3.70 o 
 -10   1   8       82.93       81.77      2.00 o 
  -9   1   8     1014.57      939.42      9.80 o 
  -8   1   8      474.19      432.70      4.82 o 
  -7   1   8        0.05        0.10      0.41 o 
  -6   1   8      368.73      342.34      3.66 o 
  -5   1   8      100.33       90.02      1.76 o 
  -4   1   8       10.67       10.89      0.60 o 
  -3   1   8       91.81       94.65      1.51 o 
  -2   1   8      496.63      525.08      5.65 o 
  -1   1   8       19.72       20.59      1.43 o 
   0   1   8        0.33        0.95      0.37 o 
   1   1   8       88.27       84.87      3.45 o 
   2   1   8       17.38       18.97      0.72 o 
   3   1   8      115.97      126.79      2.51 o 
   4   1   8     1158.88     1164.50     11.92 o 
   5   1   8       77.33       76.04      4.00 o 
   6   1   8     1814.83     1790.21     18.84 o 
   7   1   8       19.66       14.74      1.34 o 
   8   1   8        5.40        5.91      0.83 o 
   9   1   8        1.66        0.86      0.56 o 
  10   1   8        1.23        2.40      0.85 o 
  11   1   8        0.91        1.58      0.87 o 
  12   1   8        2.77        2.75      1.10 o 
  13   1   8        6.06        7.98      1.39 o 
  14   1   8        3.58        4.78      1.32 o 
  15   1   8       35.13       36.57      2.55 o 
  16   1   8       10.00       10.55      2.05 o 
  17   1   8        3.27        7.50      4.99 o 
 -19   2   8        8.56        8.53      2.07 o 
 -18   2   8        0.03       -0.55      2.35 o 
 -17   2   8       28.66       31.76      2.23 o 
 -16   2   8       49.00       46.27      3.97 o 
 -15   2   8      142.34      148.28      5.23 o 
 -14   2   8      124.33      120.98      3.56 o 
 -13   2   8       91.06       92.99      3.03 o 
 -12   2   8      187.93      199.94      3.68 o 
 -11   2   8      442.64      417.47      5.74 o 
 -10   2   8       82.03       81.33      2.39 o 
  -9   2   8       20.53       26.95      1.32 o 
  -8   2   8       41.19       41.91      2.24 o 
  -7   2   8       68.29       78.78      1.53 o 
  -6   2   8      805.19      805.17      7.93 o 
  -5   2   8        4.44        4.90      0.50 o 
  -4   2   8        2.62        5.19      0.78 o 
  -3   2   8      999.48     1025.57     10.11 o 
  -2   2   8     1515.55     1579.30     15.27 o 
  -1   2   8      839.36      866.22      8.37 o 
   0   2   8     2648.41     2764.62     26.09 o 
   1   2   8      701.44      705.78      7.23 o 
   2   2   8      550.77      553.38     12.35 o 
   3   2   8      255.89      236.74      3.31 o 
   4   2   8      750.43      694.93      7.67 o 
   5   2   8      273.73      252.19      6.01 o 
   6   2   8     1611.49     1561.70     16.67 o 
   7   2   8      193.80      198.00      3.39 o 
   8   2   8       16.04       14.72      1.53 o 
   9   2   8       53.65       45.37      1.68 o 
  10   2   8       52.15       56.43      2.10 o 
  11   2   8       66.98       63.37      2.28 o 
  12   2   8      136.61      138.23      3.76 o 
  13   2   8       79.85       78.27      2.90 o 
  14   2   8       70.69       75.72      3.22 o 
  15   2   8       45.63       47.81      2.78 o 
  16   2   8        5.47        6.09      2.04 o 
  17   2   8       12.44        9.75      1.99 o 
 -19   3   8        6.20        6.56      2.14 o 
 -18   3   8        0.22        0.88      1.77 o 
 -17   3   8        3.13        1.16      1.76 o 
 -16   3   8      183.75      187.68      6.91 o 
 -15   3   8       11.02        7.26      2.04 o 
 -14   3   8       23.70       25.19      2.58 o 
 -13   3   8       25.56       24.90      1.76 o 
 -12   3   8       75.55       71.81      1.99 o 
 -11   3   8        1.90        5.42      0.75 o 
 -10   3   8      321.53      312.94      4.42 o 
  -9   3   8      338.43      302.79      4.61 o 
  -8   3   8       38.88       48.12      1.31 o 
  -7   3   8      286.68      256.67      3.90 o 
  -6   3   8      698.87      665.71      7.61 o 
  -5   3   8        5.32        3.31      0.53 o 
  -4   3   8      186.02      165.06      2.52 o 
  -3   3   8      226.70      236.43      3.22 o 
  -2   3   8      290.49      327.19      3.83 o 
  -1   3   8      997.09      990.44     10.39 o 
   0   3   8       12.43       18.72      0.77 o 
   1   3   8       35.51       47.27      1.18 o 
   2   3   8        2.32        5.35      0.50 o 
   3   3   8       42.44       44.40      1.13 o 
   4   3   8      126.97      141.35      2.40 o 
   5   3   8        7.04        5.66      0.68 o 
   6   3   8        2.47        0.38      0.50 o 
   7   3   8       53.87       51.98      1.60 o 
   8   3   8        1.62        1.09      0.67 o 
   9   3   8      147.57      146.09      4.77 o 
  10   3   8      212.49      215.00      4.65 o 
  11   3   8      292.83      306.22      6.03 o 
  12   3   8       15.40       20.10      1.67 o 
  13   3   8       13.15       16.08      1.97 o 
  14   3   8      168.31      169.31      5.52 o 
  15   3   8       12.09       10.02      1.93 o 
  16   3   8       49.64       60.89      6.32 o 
  17   3   8        6.77        8.01      2.66 o 
 -18   4   8      110.30      122.58      5.67 o 
 -17   4   8        9.41        7.73      1.97 o 
 -16   4   8       24.78       21.93      2.40 o 
 -15   4   8       37.43       35.83      2.78 o 
 -14   4   8       35.38       34.34      2.13 o 
 -13   4   8       60.95       60.06      2.83 o 
 -12   4   8       30.11       36.06      1.77 o 
 -11   4   8       28.02       25.93      1.34 o 
 -10   4   8      106.15      104.86      2.42 o 
  -9   4   8        8.32        8.74      0.86 o 
  -8   4   8       31.38       29.24      1.23 o 
  -7   4   8        9.18       12.25      0.84 o 
  -6   4   8      670.17      640.00      7.35 o 
  -5   4   8       54.17       42.97      1.68 o 
  -4   4   8      989.39      964.07     14.01 o 
  -3   4   8       16.59       15.73      1.53 o 
  -2   4   8      103.45      113.21      2.86 o 
  -1   4   8      124.37      132.87      2.43 o 
   0   4   8      754.39      754.86      8.30 o 
   1   4   8     2190.05     2312.16     25.69 o 
   2   4   8      189.55      196.06      5.90 o 
   3   4   8       28.61       22.61      3.42 o 
   4   4   8      407.41      421.65     10.64 o 
   5   4   8      225.20      202.52      7.39 o 
   6   4   8        2.97        1.81      0.68 o 
   7   4   8       15.05       12.37      0.95 o 
   8   4   8        0.97        0.48      0.88 o 
   9   4   8        6.08        6.80      0.98 o 
  10   4   8        6.60        5.66      1.10 o 
  11   4   8       26.76       30.30      2.02 o 
  12   4   8        7.15        7.38      1.67 o 
  13   4   8       39.49       36.66      2.49 o 
  14   4   8       47.42       47.48      3.12 o 
  15   4   8       13.95       19.73      4.82 o 
  16   4   8       61.19       59.87      7.20 o 
 -15   5   8       24.88       25.21      2.43 o 
 -14   5   8       10.28        9.34      1.24 o 
 -13   5   8        6.56        7.29      1.62 o 
 -12   5   8      319.85      320.94      5.52 o 
 -11   5   8      414.88      422.95      6.67 o 
 -10   5   8      108.81       97.37      2.21 o 
  -9   5   8      219.65      219.79      3.49 o 
  -8   5   8      357.57      326.82      4.57 o 
  -7   5   8      289.68      271.79      4.36 o 
  -6   5   8      203.96      168.89      3.77 o 
  -5   5   8      137.53      117.16      2.65 o 
  -4   5   8      810.19      735.68     11.73 o 
  -3   5   8      563.35      528.66      7.53 o 
  -2   5   8       87.39       80.60      1.85 o 
  -1   5   8      104.68      101.85      2.17 o 
   0   5   8       14.13       13.71      0.87 o 
   1   5   8       61.04       51.96      1.51 o 
   2   5   8       48.01       58.25      1.77 o 
   3   5   8        5.11        6.43      0.98 o 
   4   5   8       12.91       11.11      1.14 o 
   5   5   8       99.60       80.05      2.89 o 
   6   5   8      257.57      235.40      4.95 o 
   7   5   8       31.10       42.48      4.06 o 
   8   5   8      750.62      749.55     13.19 o 
   9   5   8       81.61       77.43      3.16 o 
  10   5   8      110.85      102.62      8.05 o 
  11   5   8      159.24      159.54     10.38 o 
  12   5   8      358.73      377.24     17.69 o 
  13   5   8      271.95      276.44     14.74 o 
  14   5   8        0.08        1.87      2.95 o 
  15   5   8        5.32        6.58      3.46 o 
  16   5   8       11.22        7.60      3.74 o 
 -16   6   8       10.49       19.24      3.71 o 
 -15   6   8        0.10        2.53      2.24 o 
 -14   6   8        0.94        4.25      3.29 o 
 -13   6   8        4.48       -0.57      2.83 o 
 -12   6   8       37.01       37.16      3.14 o 
 -11   6   8       15.42       12.34      1.83 o 
 -10   6   8        2.94        4.40      1.33 o 
  -9   6   8       74.43       76.52      2.93 o 
  -8   6   8       13.04       13.19      1.47 o 
  -7   6   8      166.71      152.24      4.06 o 
  -6   6   8        0.39        1.01      0.84 o 
  -5   6   8      166.04      149.70      6.57 o 
  -4   6   8       84.75       75.76      2.73 o 
  -3   6   8      117.56      118.03      2.69 o 
  -2   6   8        2.55        2.39      0.71 o 
  -1   6   8        4.15        3.17      0.66 o 
   0   6   8       26.15       24.23      1.22 o 
   1   6   8      240.24      240.89      6.60 o 
   2   6   8       59.16       57.51      4.02 o 
   3   6   8      115.26      104.51      4.99 o 
   4   6   8        0.27        3.84      0.98 o 
   5   6   8       94.51       91.70      6.62 o 
   6   6   8       36.17       40.54      2.34 o 
   7   6   8       65.40       59.26      2.81 o 
   8   6   8      166.27      168.42      4.83 o 
   9   6   8       11.20       12.38      2.69 o 
  10   6   8       14.81       13.44      2.60 o 
  11   6   8       16.51       13.10      4.03 o 
  12   6   8        3.91       10.49      3.86 o 
  13   6   8       45.71       56.98      7.03 o 
  14   6   8       50.95       42.07      6.46 o 
  15   6   8        7.29       12.08      4.42 o 
 -16   7   8        4.73        8.25      4.14 o 
 -15   7   8        2.64        3.32      2.51 o 
 -14   7   8        0.18       -2.32      2.83 o 
 -13   7   8      109.15      115.43      9.13 o 
 -12   7   8      106.30      106.46      6.18 o 
 -11   7   8        3.77        3.67      1.56 o 
 -10   7   8       24.81       23.96      2.48 o 
  -9   7   8        0.24        1.61      1.11 o 
  -8   7   8        6.32        6.44      1.32 o 
  -7   7   8        1.83        2.93      1.15 o 
  -6   7   8       96.30      109.07      3.40 o 
  -5   7   8      486.24      437.60      7.41 o 
  -4   7   8      565.22      523.87      8.43 o 
  -3   7   8      628.43      613.49      8.72 o 
  -2   7   8      549.06      513.36      8.15 o 
  -1   7   8      165.99      165.05      3.70 o 
   0   7   8       15.24       19.33      1.20 o 
   1   7   8      125.88       98.27      3.93 o 
   2   7   8      397.29      389.43      7.15 o 
   3   7   8      165.89      166.23      4.11 o 
   4   7   8        0.02        1.79      0.91 o 
   5   7   8       94.39       94.05      3.47 o 
   6   7   8       25.31       25.34      2.35 o 
   7   7   8       87.98       77.69      3.66 o 
   8   7   8      274.02      269.41      9.33 o 
   9   7   8      214.65      201.60      7.99 o 
  10   7   8      113.87      109.98      5.78 o 
  11   7   8       76.94       79.15      7.71 o 
  12   7   8       17.14       11.85      4.42 o 
  13   7   8        1.31       -2.32      2.89 o 
  14   7   8       20.27       24.27      5.67 o 
 -15   8   8       16.42       14.98      3.49 o 
 -14   8   8       67.19       78.42      5.85 o 
 -13   8   8        8.41        9.01      4.14 o 
 -12   8   8      158.54      151.98     12.13 o 
 -11   8   8      447.48      444.47     14.49 o 
 -10   8   8        8.82        8.51      2.02 o 
  -9   8   8      131.09      132.26      5.37 o 
  -8   8   8       14.46        9.96      1.98 o 
  -7   8   8       97.46      100.53      4.04 o 
  -6   8   8        5.26        5.65      1.49 o 
  -5   8   8      212.64      205.23      4.56 o 
  -4   8   8      244.42      232.36      4.89 o 
  -3   8   8      110.80      108.10      3.06 o 
  -2   8   8        1.87        3.10      0.97 o 
  -1   8   8       30.23       23.14      1.51 o 
   0   8   8      153.21      139.62      3.89 o 
   1   8   8      170.55      168.54      3.57 o 
   2   8   8      112.98      117.57      4.10 o 
   3   8   8      180.32      189.34      6.84 o 
   4   8   8      620.99      605.03     11.49 o 
   5   8   8       79.87       79.65      3.80 o 
   6   8   8      167.05      176.90      7.30 o 
   7   8   8        6.32        5.69      2.15 o 
   8   8   8       14.01       12.32      2.60 o 
   9   8   8       96.49       92.23      5.47 o 
  10   8   8       15.83       14.52      2.87 o 
  11   8   8        3.79        3.06      3.00 o 
  12   8   8        4.44       11.17      4.20 o 
  13   8   8        0.54        3.97      3.80 o 
 -14   9   8       68.78       65.73      8.99 o 
 -13   9   8        2.34        7.54      3.80 o 
 -12   9   8        2.16        3.53      1.79 o 
 -11   9   8        6.05        5.17      3.34 o 
 -10   9   8      175.32      191.67      6.92 o 
  -9   9   8      121.33      130.11      4.71 o 
  -8   9   8       85.44       79.56      3.59 o 
  -7   9   8        5.51        5.84      1.44 o 
  -6   9   8        5.10        5.34      1.34 o 
  -5   9   8      235.38      241.60      6.21 o 
  -4   9   8      148.14      147.70      4.08 o 
  -3   9   8        8.18        8.18      1.25 o 
  -2   9   8      102.82       93.46      3.21 o 
  -1   9   8      103.42      105.12      3.38 o 
   0   9   8       13.65       17.99      1.46 o 
   1   9   8        0.41        0.58      0.83 o 
   2   9   8       17.75       19.32      2.00 o 
   3   9   8       46.88       47.47      4.30 o 
   4   9   8       92.39       91.34      4.15 o 
   5   9   8        5.42        4.22      2.27 o 
   6   9   8      141.89      132.45      6.51 o 
   7   9   8       59.35       61.40      4.61 o 
   8   9   8       20.02       16.80      3.66 o 
   9   9   8        7.16        9.15      2.70 o 
  10   9   8       82.11       71.57      5.24 o 
  11   9   8       33.36       29.54      5.73 o 
  12   9   8       12.97        6.29      3.69 o 
 -13  10   8       67.67       60.83      6.43 o 
 -12  10   8       39.05       40.65      8.87 o 
 -11  10   8       52.45       52.71      3.40 o 
 -10  10   8        6.49        2.82      1.62 o 
  -9  10   8       66.63       67.73      3.74 o 
  -8  10   8       83.06       80.12      3.70 o 
  -7  10   8        0.72        1.10      1.24 o 
  -6  10   8       41.23       35.02      2.47 o 
  -5  10   8        1.61        1.20      1.09 o 
  -4  10   8       43.03       42.33      6.24 o 
  -3  10   8       29.80       26.28      2.52 o 
  -2  10   8      443.36      441.41     12.89 o 
  -1  10   8      422.87      429.56      9.25 o 
   0  10   8      104.02       98.89      3.74 o 
   1  10   8      374.74      377.41      8.51 o 
   2  10   8      394.05      395.30      8.83 o 
   3  10   8      527.69      517.66     14.97 o 
   4  10   8       81.36       80.38      5.12 o 
   5  10   8      102.26      104.34      5.89 o 
   6  10   8      122.02      125.49     10.46 o 
   7  10   8      141.88      142.90      7.19 o 
   8  10   8       29.26       29.66      3.79 o 
   9  10   8        1.39        3.22      2.30 o 
  10  10   8        0.87        1.24      2.14 o 
  11  10   8       44.59       48.87      6.92 o 
 -11  11   8        0.06        2.81      2.66 o 
 -10  11   8        0.40        1.22      1.68 o 
  -9  11   8        3.45        3.35      1.62 o 
  -8  11   8        8.58       12.96      1.96 o 
  -7  11   8        3.29        3.61      1.45 o 
  -6  11   8        0.00        1.80      1.30 o 
  -5  11   8        1.33        5.48      1.43 o 
  -4  11   8       12.55       15.11      1.84 o 
  -3  11   8       10.09       12.41      2.74 o 
  -2  11   8       57.54       60.36      3.02 o 
  -1  11   8       11.39       10.99      2.37 o 
   0  11   8       16.05       20.37      2.00 o 
   1  11   8        0.05        0.72      1.08 o 
   2  11   8        0.63       -0.61      1.18 o 
   3  11   8        8.90       10.39      2.32 o 
   4  11   8       12.74       13.04      4.48 o 
   5  11   8        9.46        9.58      4.03 o 
   6  11   8        2.83        1.36      4.56 o 
   7  11   8       28.71       28.74      3.88 o 
   8  11   8        0.02        0.61      2.03 o 
   9  11   8        4.92        9.54      2.77 o 
  -8  12   8        4.63        1.58      1.52 o 
  -7  12   8      107.36      118.73      4.59 o 
  -6  12   8       57.54       60.39      3.31 o 
  -5  12   8        6.96        9.32      1.79 o 
  -4  12   8       23.52       23.21      2.48 o 
  -3  12   8       29.14       30.90      2.53 o 
  -2  12   8      454.38      480.04     10.50 o 
  -1  12   8      633.95      658.94     13.20 o 
   0  12   8      266.93      274.86      8.06 o 
   1  12   8      488.10      493.73     12.33 o 
   2  12   8      417.21      406.88     10.92 o 
   3  12   8      170.92      173.23      7.80 o 
   4  12   8       82.01       79.61      4.34 o 
   5  12   8      102.37      100.01      9.24 o 
   6  12   8       73.56       65.88      7.94 o 
  -3  13   8       73.76       79.68      3.66 o 
  -2  13   8        9.61        8.87      1.71 o 
  -1  13   8       18.67       23.34      2.49 o 
   0  13   8       11.94       11.73      2.10 o 
   1  13   8       15.57       14.90      4.54 o 
 -19   1   9       17.23       17.71      2.53 o 
 -18   1   9       46.49       53.94      3.62 o 
 -17   1   9       71.56       73.86      3.00 o 
 -16   1   9        6.74        6.35      1.30 o 
 -15   1   9        2.52        4.28      1.61 o 
 -14   1   9        1.62        2.83      1.13 o 
 -13   1   9       60.80       60.12      2.17 o 
 -12   1   9       49.50       47.89      2.08 o 
 -11   1   9      397.73      390.28      6.37 o 
 -10   1   9       46.38       42.91      1.52 o 
  -9   1   9      397.89      418.59      5.10 o 
  -8   1   9      234.51      216.45      3.42 o 
  -7   1   9      213.64      194.94      2.69 o 
  -6   1   9      430.23      407.45      4.29 o 
  -5   1   9       25.92       25.04      0.82 o 
  -4   1   9      571.24      571.78      5.57 o 
  -3   1   9      222.97      220.53      2.75 o 
  -2   1   9      279.34      260.99      3.30 o 
  -1   1   9     1065.16     1174.55     11.70 o 
   0   1   9      436.25      494.76      5.49 o 
   1   1   9      349.21      371.97      4.27 o 
   2   1   9      136.97      147.27      2.20 o 
   3   1   9     1200.51     1299.33     13.90 o 
   4   1   9      891.01      863.84     11.45 o 
   5   1   9      223.09      223.04      5.33 o 
   6   1   9     1323.81     1394.95     16.39 o 
   7   1   9        1.32        4.19      1.30 o 
   8   1   9        9.51        5.99      0.86 o 
   9   1   9       19.68       26.71      1.92 o 
  10   1   9       21.63       23.74      1.51 o 
  11   1   9      168.30      171.29      3.85 o 
  12   1   9      154.97      158.07      4.11 o 
  13   1   9       22.40       22.78      1.85 o 
  14   1   9       63.81       64.70      3.15 o 
  15   1   9        5.89        6.69      1.65 o 
  16   1   9        9.55        9.33      2.04 o 
  17   1   9       27.28       29.03      2.81 o 
 -19   2   9        3.08        4.07      1.85 o 
 -18   2   9       10.34       13.23      2.62 o 
 -17   2   9       32.86       31.37      3.35 o 
 -16   2   9       97.28      101.87      4.07 o 
 -15   2   9       65.76       64.89      2.97 o 
 -14   2   9        5.94        4.38      1.24 o 
 -13   2   9        0.01        0.27      0.99 o 
 -12   2   9        4.19        3.67      1.03 o 
 -11   2   9       83.83       70.40      2.04 o 
 -10   2   9        0.28        0.26      0.60 o 
  -9   2   9       83.35       60.90      1.57 o 
  -8   2   9       99.49       86.86      1.83 o 
  -7   2   9       53.65       36.68      1.12 o 
  -6   2   9      246.94      204.80      4.23 o 
  -5   2   9       67.38       62.12      1.24 o 
  -4   2   9       17.87       19.52      0.84 o 
  -3   2   9      574.37      580.25      5.93 o 
  -2   2   9      462.23      471.50      6.75 o 
  -1   2   9      100.70      106.09      4.24 o 
   0   2   9      705.51      668.08      8.66 o 
   1   2   9      723.22      712.20      7.81 o 
   2   2   9       40.49       41.81      1.12 o 
   3   2   9        8.96        5.97      0.92 o 
   4   2   9      218.39      233.89      7.08 o 
   5   2   9      420.80      444.25      6.63 o 
   6   2   9        2.23        0.91      0.52 o 
   7   2   9       15.72       11.75      0.88 o 
   8   2   9       58.43       61.93      2.07 o 
   9   2   9       15.29       18.86      1.26 o 
  10   2   9       61.26       58.75      2.16 o 
  11   2   9        6.87        8.46      1.21 o 
  12   2   9       29.52       34.02      3.15 o 
  13   2   9       21.21       23.80      1.87 o 
  14   2   9        7.06        4.39      1.48 o 
  15   2   9       26.54       25.94      2.27 o 
  16   2   9        2.35        3.38      1.74 o 
 -18   3   9       25.35       30.67      3.20 o 
 -17   3   9       17.19       14.83      2.51 o 
 -16   3   9       54.87       63.59      6.38 o 
 -15   3   9       93.22       87.53      4.51 o 
 -14   3   9        0.02       -0.87      1.87 o 
 -13   3   9       97.14      100.36      3.10 o 
 -12   3   9        7.28        8.74      1.14 o 
 -11   3   9       86.22       75.54      2.17 o 
 -10   3   9      178.32      170.11      3.28 o 
  -9   3   9      461.00      470.97      5.96 o 
  -8   3   9        8.72        9.70      0.76 o 
  -7   3   9        0.15        0.42      0.59 o 
  -6   3   9      438.86      388.03      4.96 o 
  -5   3   9        1.18        1.32      0.50 o 
  -4   3   9       83.61       77.48      1.91 o 
  -3   3   9       94.53      106.99      1.82 o 
  -2   3   9      246.15      230.68      3.02 o 
  -1   3   9       46.85       57.04      1.25 o 
   0   3   9       44.75       59.36      1.38 o 
   1   3   9       15.22       19.07      0.79 o 
   2   3   9       72.99       57.23      1.33 o 
   3   3   9       84.76      100.44      1.84 o 
   4   3   9        9.31        1.46      0.57 o 
   5   3   9       15.61       25.60      1.27 o 
   6   3   9       96.79       92.53      2.16 o 
   7   3   9        9.59        8.39      1.14 o 
   8   3   9      232.31      213.33      5.70 o 
   9   3   9       41.45       41.89      4.49 o 
  10   3   9       87.09       83.41      2.78 o 
  11   3   9      317.58      321.20      9.23 o 
  12   3   9       84.48       84.75      3.30 o 
  13   3   9        5.81        6.12      1.63 o 
  14   3   9       26.74       24.28      3.03 o 
  15   3   9       47.02       43.41      5.17 o 
  16   3   9        0.00        2.99      1.69 o 
 -18   4   9       43.28       43.23      3.17 o 
 -17   4   9        8.11        7.59      2.00 o 
 -16   4   9       51.72       55.56      3.49 o 
 -15   4   9        0.17        1.51      1.51 o 
 -14   4   9        0.03       -0.02      1.17 o 
 -13   4   9      240.16      246.92      5.36 o 
 -12   4   9       53.70       57.06      1.94 o 
 -11   4   9      129.79      119.51      2.72 o 
 -10   4   9      148.00      147.14      2.98 o 
  -9   4   9       49.87       44.12      1.57 o 
  -8   4   9       43.05       50.99      1.61 o 
  -7   4   9        2.90        4.33      0.69 o 
  -6   4   9        7.42        9.38      0.99 o 
  -5   4   9       29.94       29.70      1.30 o 
  -4   4   9     1065.61     1013.28     10.97 o 
  -3   4   9      615.28      612.84      7.04 o 
  -2   4   9      475.32      488.49      5.69 o 
  -1   4   9     3449.59     3430.76     34.02 o 
   0   4   9     1208.59     1181.10     12.51 o 
   1   4   9     1558.97     1554.21     17.41 o 
   2   4   9     2108.02     1917.08     25.92 o 
   3   4   9      460.91      409.91      8.64 o 
   4   4   9      196.39      168.17      3.09 o 
   5   4   9       39.42       39.80      1.41 o 
   6   4   9       25.59       15.72      1.09 o 
   7   4   9       76.42       77.48      2.11 o 
   8   4   9       64.19       62.21      2.08 o 
   9   4   9       10.53       14.22      1.20 o 
  10   4   9        0.67        0.57      0.85 o 
  11   4   9       57.61       57.08      2.64 o 
  12   4   9       35.36       38.02      2.51 o 
  13   4   9       30.04       33.69      5.75 o 
  14   4   9       48.62       55.96      6.69 o 
  15   4   9        0.85        6.97      3.46 o 
  16   4   9       15.73       33.45      5.78 o 
 -16   5   9        0.79        1.42      2.15 o 
 -15   5   9        1.76        2.58      1.55 o 
 -14   5   9        3.80        4.34      1.14 o 
 -13   5   9        0.80        2.72      1.01 o 
 -12   5   9        4.27        5.08      0.93 o 
 -11   5   9      160.60      175.37      3.41 o 
 -10   5   9        0.53        0.35      0.60 o 
  -9   5   9        6.32        7.40      0.76 o 
  -8   5   9        1.74        0.91      0.54 o 
  -7   5   9        0.01        0.48      0.48 o 
  -6   5   9       12.97       17.21      1.29 o 
  -5   5   9      256.98      227.25      3.85 o 
  -4   5   9        2.69        3.41      0.56 o 
  -3   5   9      138.81      127.86      2.34 o 
  -2   5   9       41.75       39.17      1.16 o 
  -1   5   9        6.04        4.73      0.67 o 
   0   5   9       11.19        9.10      0.69 o 
   1   5   9      106.93      105.32      2.12 o 
   2   5   9       27.53       23.85      1.21 o 
   3   5   9       15.92       11.46      1.17 o 
   4   5   9       35.20       22.03      1.52 o 
   5   5   9        0.43       -0.38      0.75 o 
   6   5   9        1.78        4.16      0.99 o 
   7   5   9       80.47       96.03      3.46 o 
   8   5   9        0.88        2.09      1.13 o 
   9   5   9       38.13       41.93      2.81 o 
  10   5   9      238.66      250.79     15.76 o 
  11   5   9        5.66        6.80      3.40 o 
  12   5   9        0.02        3.91      3.17 o 
  13   5   9        0.98       -1.02      2.78 o 
  14   5   9       16.44       20.01      4.93 o 
  15   5   9        0.49        4.31      3.29 o 
 -16   6   9       33.87       38.06      5.05 o 
 -15   6   9        5.82        4.78      2.49 o 
 -14   6   9       44.79       62.70      6.92 o 
 -13   6   9      161.57      163.40      6.44 o 
 -12   6   9       73.08       66.32      6.24 o 
 -11   6   9      255.66      244.71      9.30 o 
 -10   6   9      163.08      168.82      5.31 o 
  -9   6   9        5.46        6.87      1.36 o 
  -8   6   9       25.14       22.81      1.79 o 
  -7   6   9      455.16      423.24      8.16 o 
  -6   6   9      308.46      311.20      6.47 o 
  -5   6   9       67.72       63.84      2.30 o 
  -4   6   9      521.01      472.23      7.85 o 
  -3   6   9        6.01        8.38      0.86 o 
  -2   6   9       63.79       57.69      1.91 o 
  -1   6   9     1028.86     1014.16     14.19 o 
   0   6   9     1235.96     1179.23     14.70 o 
   1   6   9     1533.17     1417.16     17.40 o 
   2   6   9      893.36      874.27     13.29 o 
   3   6   9      547.50      547.23      9.19 o 
   4   6   9      319.99      328.92      6.38 o 
   5   6   9       10.51       13.08      1.31 o 
   6   6   9       35.16       36.57      3.04 o 
   7   6   9      101.19      116.90      3.97 o 
   8   6   9      178.80      170.11      9.23 o 
   9   6   9       22.33       20.90      2.86 o 
  10   6   9       79.01       80.96      4.88 o 
  11   6   9       63.20       77.22      7.60 o 
  12   6   9       13.88       15.36      4.37 o 
  13   6   9      104.58      108.57      9.24 o 
  14   6   9       90.24       99.16      8.79 o 
  15   6   9       93.07      106.47      9.41 o 
 -16   7   9        6.67        5.47      5.98 o 
 -15   7   9        0.38        0.27      2.26 o 
 -14   7   9        1.14        0.23      3.06 o 
 -13   7   9        0.38        0.98      1.71 o 
 -12   7   9       59.66       62.07      3.95 o 
 -11   7   9       29.58       26.87      2.81 o 
 -10   7   9        1.07        0.81      1.32 o 
  -9   7   9        0.79        2.48      1.45 o 
  -8   7   9        6.09        4.28      1.18 o 
  -7   7   9       28.81       27.95      2.93 o 
  -6   7   9       35.41       39.31      2.14 o 
  -5   7   9      321.59      322.72      6.11 o 
  -4   7   9      111.98      110.61      3.12 o 
  -3   7   9       39.03       32.79      1.77 o 
  -2   7   9        7.78       10.84      1.51 o 
  -1   7   9       19.31       22.99      1.50 o 
   0   7   9      146.10      128.30      3.29 o 
   1   7   9        3.38        4.21      0.84 o 
   2   7   9       89.39       76.44      2.81 o 
   3   7   9       64.07       67.25      2.61 o 
   4   7   9       72.82       73.32      2.75 o 
   5   7   9       75.03       71.67      3.07 o 
   6   7   9        2.92        4.57      1.65 o 
   7   7   9       19.70       24.71      6.38 o 
   8   7   9       47.26       52.59      4.08 o 
   9   7   9        0.66        2.59      1.80 o 
  10   7   9        1.22        0.42      1.76 o 
  11   7   9       15.49       16.50      4.71 o 
  12   7   9        4.58       12.02      4.48 o 
  13   7   9        1.76        5.39      3.69 o 
  14   7   9       17.74       22.34      5.50 o 
 -15   8   9       12.81       11.23      4.93 o 
 -14   8   9       66.12       67.52      7.94 o 
 -13   8   9       50.53       61.51      7.48 o 
 -12   8   9      137.32      139.15      6.09 o 
 -11   8   9      169.67      163.62      6.45 o 
 -10   8   9       32.99       37.34      3.14 o 
  -9   8   9       42.83       47.77      3.37 o 
  -8   8   9      167.75      153.67      7.65 o 
  -7   8   9        9.94       10.20      1.57 o 
  -6   8   9       99.29       96.48      3.30 o 
  -5   8   9      463.95      462.16      8.07 o 
  -4   8   9       92.45       90.72      2.92 o 
  -3   8   9       36.84       35.90      1.89 o 
  -2   8   9      129.32      113.51      5.30 o 
  -1   8   9       24.70       28.84      1.70 o 
   0   8   9       26.69       31.64      1.80 o 
   1   8   9     1016.95      985.96     14.35 o 
   2   8   9       93.74      103.52      6.19 o 
   3   8   9      114.81      133.61      3.89 o 
   4   8   9      520.85      510.74     11.48 o 
   5   8   9       76.01       72.28      3.69 o 
   6   8   9       21.02       19.75      2.33 o 
   7   8   9        0.23        3.02      1.92 o 
   8   8   9       60.40       58.20      4.45 o 
   9   8   9       91.11       84.20      5.38 o 
  10   8   9        3.91        1.48      1.91 o 
  11   8   9        0.59        0.40      2.95 o 
  12   8   9       34.48       43.82      6.80 o 
  13   8   9      203.98      196.11     13.15 o 
 -14   9   9       41.80       50.57      7.31 o 
 -13   9   9        0.07        5.16      3.80 o 
 -12   9   9        1.45        2.13      1.65 o 
 -11   9   9       10.35       11.60      2.29 o 
 -10   9   9       32.37       30.26      4.47 o 
  -9   9   9       10.55       13.63      1.97 o 
  -8   9   9      339.40      358.08      9.01 o 
  -7   9   9        5.15        5.02      1.47 o 
  -6   9   9      149.30      148.48      4.82 o 
  -5   9   9      150.03      150.53      4.83 o 
  -4   9   9       45.33       41.99      2.49 o 
  -3   9   9      320.67      318.46      6.75 o 
  -2   9   9       68.44       58.23      2.85 o 
  -1   9   9       12.93       12.92      1.96 o 
   0   9   9       20.95       23.01      1.67 o 
   1   9   9       22.53       21.83      1.65 o 
   2   9   9       56.28       62.85      2.76 o 
   3   9   9       50.10       50.37      3.21 o 
   4   9   9      159.25      140.20      5.23 o 
   5   9   9        0.98        0.04      1.56 o 
   6   9   9       48.09       45.98      6.09 o 
   7   9   9      197.82      196.29      8.24 o 
   8   9   9       12.66       10.34      2.60 o 
   9   9   9      127.50      142.72     11.25 o 
  10   9   9        4.29        5.01      2.41 o 
  11   9   9        7.21        6.01      3.91 o 
  12   9   9        0.06        1.87      2.95 o 
 -12  10   9       44.64       54.49      6.12 o 
 -11  10   9       16.40       14.47      2.17 o 
 -10  10   9        1.02        2.10      1.74 o 
  -9  10   9        1.36       -0.28      1.25 o 
  -8  10   9        4.37        5.34      1.56 o 
  -7  10   9        8.22        5.88      1.73 o 
  -6  10   9       34.51       29.66      2.37 o 
  -5  10   9       17.02       17.85      2.00 o 
  -4  10   9       37.08       35.13      3.10 o 
  -3  10   9        4.07        7.34      2.36 o 
  -2  10   9        2.94        6.46      1.86 o 
  -1  10   9       51.02       55.64      2.99 o 
   0  10   9      274.52      282.07      7.13 o 
   1  10   9       35.71       44.92      4.33 o 
   2  10   9        0.25        1.07      1.22 o 
   3  10   9       14.95       15.17      1.90 o 
   4  10   9        0.63        5.56      3.40 o 
   5  10   9       92.86       82.87      9.58 o 
   6  10   9       25.63       28.64      3.68 o 
   7  10   9        0.06        0.13      1.82 o 
   8  10   9        0.86        3.97      2.22 o 
   9  10   9        2.06        3.82      2.38 o 
  10  10   9       12.14        9.74      2.92 o 
 -10  11   9      114.26      126.32      5.09 o 
  -9  11   9       63.81       67.68      4.27 o 
  -8  11   9       76.51       85.47      4.06 o 
  -7  11   9        9.66       11.03      1.87 o 
  -6  11   9        4.57        5.99      1.85 o 
  -5  11   9        1.85        1.66      1.31 o 
  -4  11   9       11.52       12.15      1.84 o 
  -3  11   9      138.13      136.34      4.74 o 
  -2  11   9      117.97      116.40      4.35 o 
  -1  11   9        0.06        0.01      1.12 o 
   0  11   9      224.29      233.61      6.46 o 
   1  11   9        5.12        5.97      1.55 o 
   2  11   9        6.08        7.45      2.09 o 
   3  11   9        1.28        0.80      2.21 o 
   4  11   9       20.96       19.21      3.32 o 
   5  11   9       37.47       29.14      5.50 o 
   6  11   9       24.23       27.51      3.68 o 
   7  11   9        5.64        5.45      2.51 o 
   8  11   9        3.91        5.17      2.39 o 
  -7  12   9       19.91       20.65      2.40 o 
  -6  12   9        1.14        0.58      1.40 o 
  -5  12   9        2.39        1.96      1.39 o 
  -4  12   9        0.14       -0.50      1.31 o 
  -3  12   9        0.05        2.95      1.61 o 
  -2  12   9      173.49      171.70      6.82 o 
  -1  12   9        9.17       12.66      2.56 o 
   0  12   9       53.38       46.05      3.61 o 
   1  12   9       46.64       44.29      3.39 o 
   2  12   9        1.34       -0.49      1.87 o 
   3  12   9        3.17        2.75      1.72 o 
   4  12   9        6.24        3.88      2.13 o 
   5  12   9        5.06        6.23      4.28 o 
 -19   0  10      184.83      195.30      8.34 o 
 -18   0  10      106.34      105.91      6.01 o 
 -17   0  10      282.18      263.67      7.78 o 
 -16   0  10      388.71      409.95     10.17 o 
 -15   0  10       67.64       58.61      3.07 o 
 -14   0  10      169.57      180.41      6.08 o 
 -13   0  10      204.96      200.38      6.27 o 
 -12   0  10        3.14        4.26      1.54 o 
 -11   0  10       15.20       16.69      1.88 o 
 -10   0  10        8.70       10.66      1.62 o 
  -9   0  10      298.13      306.31      6.37 o 
  -8   0  10       14.96       11.68      1.08 o 
  -7   0  10      640.51      610.87      9.27 o 
  -6   0  10      214.11      246.87      4.53 o 
  -5   0  10     1614.64     1630.52     19.07 o 
  -4   0  10     1397.24     1377.45     18.67 o 
  -3   0  10      191.49      194.17      4.08 o 
  -2   0  10        1.87        2.22      0.59 o 
  -1   0  10      928.42      907.47     14.52 o 
   0   0  10      115.55      105.87      2.93 o 
   1   0  10      212.00      267.84      4.62 o 
   2   0  10      947.94      906.78     14.64 o 
   3   0  10      213.55      167.88      4.60 o 
   4   0  10     4844.59     4602.39     66.96 o 
   5   0  10     2417.98     2293.96     39.21 o 
   6   0  10      177.17      204.50      5.55 o 
   7   0  10        1.09        1.14      1.12 o 
   8   0  10        5.54        5.42      1.60 o 
   9   0  10      165.04      161.34      5.36 o 
  10   0  10      322.16      317.44      8.05 o 
  11   0  10      257.66      268.05      8.76 o 
  12   0  10      178.48      167.74      6.72 o 
  13   0  10       32.02       35.44      3.50 o 
  14   0  10      189.71      199.44      7.92 o 
  15   0  10      164.39      170.70      7.39 o 
  16   0  10      204.85      228.11     13.12 o 
 -19   1  10        6.44        7.09      2.12 o 
 -18   1  10        0.11        1.59      1.78 o 
 -17   1  10        8.52        7.43      1.51 o 
 -16   1  10        3.96        2.14      1.26 o 
 -15   1  10        1.48        2.60      1.17 o 
 -14   1  10       38.78       35.66      1.86 o 
 -13   1  10      101.34      110.72      2.91 o 
 -12   1  10      110.40      110.67      3.08 o 
 -11   1  10       48.34       50.38      2.04 o 
 -10   1  10       55.60       51.26      1.85 o 
  -9   1  10       81.05       65.35      1.78 o 
  -8   1  10      212.47      185.98      2.73 o 
  -7   1  10      268.51      238.52      3.16 o 
  -6   1  10       55.16       50.35      1.18 o 
  -5   1  10       30.13       29.57      0.93 o 
  -4   1  10       37.91       38.43      1.09 o 
  -3   1  10       13.67       18.74      1.09 o 
  -2   1  10        6.50        9.62      0.73 o 
  -1   1  10        0.15       -0.31      0.39 o 
   0   1  10       15.27       16.75      0.79 o 
   1   1  10       36.75       41.52      2.14 o 
   2   1  10      521.28      503.49     11.23 o 
   3   1  10      320.28      300.76      6.44 o 
   4   1  10        7.19        8.72      0.90 o 
   5   1  10      311.13      304.11      5.70 o 
   6   1  10      471.99      435.08      6.66 o 
   7   1  10        0.02        0.28      0.73 o 
   8   1  10      260.25      254.20      4.71 o 
   9   1  10        0.01        0.99      0.85 o 
  10   1  10        0.79        0.60      1.03 o 
  11   1  10        5.54        6.44      1.32 o 
  12   1  10       41.20       39.24      2.47 o 
  13   1  10        7.59        8.41      1.69 o 
  14   1  10        4.13        2.45      1.42 o 
  15   1  10        0.11        0.30      1.41 o 
  16   1  10       24.46       26.90      2.74 o 
 -18   2  10       59.49       62.30      4.47 o 
 -17   2  10      101.57       98.58      5.31 o 
 -16   2  10        9.17        6.40      1.75 o 
 -15   2  10      104.27      109.12      3.54 o 
 -14   2  10       83.24       83.51      3.05 o 
 -13   2  10        2.66        2.26      1.11 o 
 -12   2  10        7.13        5.22      1.13 o 
 -11   2  10       17.01       14.55      1.26 o 
 -10   2  10        2.11        1.24      0.65 o 
  -9   2  10       15.87       13.01      1.02 o 
  -8   2  10       78.22       70.32      1.94 o 
  -7   2  10       44.51       35.42      1.21 o 
  -6   2  10     1365.38     1311.17     12.46 o 
  -5   2  10      907.82      898.35      8.40 o 
  -4   2  10      512.12      549.29      6.22 o 
  -3   2  10     1358.48     1354.53     12.73 o 
  -2   2  10      212.25      190.69      3.27 o 
  -1   2  10      499.40      519.49      7.10 o 
   0   2  10      834.99      800.74      8.82 o 
   1   2  10      314.17      258.75      3.22 o 
   2   2  10      412.04      385.79      4.56 o 
   3   2  10      947.43      946.15      9.97 o 
   4   2  10      271.40      288.15      7.66 o 
   5   2  10        3.33        6.21      0.73 o 
   6   2  10        5.91        3.13      0.77 o 
   7   2  10       16.29       16.94      1.14 o 
   8   2  10        0.78        2.08      0.78 o 
   9   2  10      234.55      238.19      6.11 o 
  10   2  10       32.26       32.55      1.77 o 
  11   2  10      290.55      312.16      5.76 o 
  12   2  10      123.55      126.52      3.71 o 
  13   2  10        9.02        9.30      1.84 o 
  14   2  10       72.74       71.00      3.00 o 
  15   2  10       45.26       39.59      3.43 o 
  16   2  10       55.97       64.54      3.70 o 
 -18   3  10       20.68       22.22      2.86 o 
 -17   3  10        5.78        4.64      2.12 o 
 -16   3  10       93.13       96.44      4.93 o 
 -15   3  10       19.67       21.67      2.76 o 
 -14   3  10        4.80        4.73      2.13 o 
 -13   3  10      160.40      161.51      4.74 o 
 -12   3  10       54.46       54.92      2.12 o 
 -11   3  10      198.14      190.34      3.66 o 
 -10   3  10      181.28      159.10      3.19 o 
  -9   3  10        0.06       -0.47      0.61 o 
  -8   3  10       88.65       77.91      2.13 o 
  -7   3  10      103.73       89.74      2.14 o 
  -6   3  10      484.66      453.31      5.71 o 
  -5   3  10        4.17        2.53      0.58 o 
  -4   3  10      222.28      215.68      3.21 o 
  -3   3  10       45.98       45.33      1.23 o 
  -2   3  10      134.40      146.66      2.29 o 
  -1   3  10      105.39       98.82      1.78 o 
   0   3  10        7.68        6.76      0.62 o 
   1   3  10      106.18      108.82      2.03 o 
   2   3  10        8.64       13.96      0.80 o 
   3   3  10       96.63       97.35      2.14 o 
   4   3  10      200.31      198.07      4.47 o 
   5   3  10      205.25      209.38      3.59 o 
   6   3  10       63.77       53.97      2.25 o 
   7   3  10      335.90      342.80      7.37 o 
   8   3  10      418.68      425.44      6.67 o 
   9   3  10       16.39       20.30      1.57 o 
  10   3  10       71.70       79.36      3.53 o 
  11   3  10      162.99      175.07      4.75 o 
  12   3  10       29.82       29.83      2.11 o 
  13   3  10      135.92      140.85      4.94 o 
  14   3  10        6.28        5.06      1.61 o 
  15   3  10        8.18        8.74      2.21 o 
  16   3  10        1.28        4.72      1.77 o 
 -18   4  10       52.27       65.45      4.45 o 
 -17   4  10       66.32       66.21      4.79 o 
 -16   4  10      137.43      143.23      5.57 o 
 -15   4  10       21.97       24.65      2.54 o 
 -14   4  10        1.29        1.97      1.58 o 
 -13   4  10      114.28      109.49      3.17 o 
 -12   4  10       28.52       25.26      1.53 o 
 -11   4  10       12.64       13.68      1.26 o 
 -10   4  10       14.38       14.49      1.11 o 
  -9   4  10        3.60        3.90      0.78 o 
  -8   4  10       42.22       37.61      2.05 o 
  -7   4  10       59.34       58.24      1.80 o 
  -6   4  10        4.40        5.53      0.75 o 
  -5   4  10      581.07      576.37      6.88 o 
  -4   4  10      339.95      323.57      4.31 o 
  -3   4  10      604.65      580.96      6.83 o 
  -2   4  10     1656.97     1635.48     24.02 o 
  -1   4  10      143.72      146.98      3.73 o 
   0   4  10      218.07      215.16      7.00 o 
   1   4  10       29.78       38.05      1.75 o 
   2   4  10      436.89      413.02      5.46 o 
   3   4  10      105.66      109.81      2.94 o 
   4   4  10       18.32       20.32      1.08 o 
   5   4  10        5.95        4.51      0.75 o 
   6   4  10       24.51       30.16      1.36 o 
   7   4  10      101.69      107.94      2.86 o 
   8   4  10       31.04       29.75      2.13 o 
   9   4  10        0.36       -0.22      0.75 o 
  10   4  10       68.69       63.43      3.83 o 
  11   4  10       71.22       77.69      3.94 o 
  12   4  10        7.70        6.89      1.64 o 
  13   4  10       35.72       33.55      2.33 o 
  14   4  10       15.24       15.14      4.48 o 
  15   4  10       58.67       72.97      7.60 o 
 -16   5  10       28.22       29.14      3.69 o 
 -15   5  10      118.85      128.24      6.92 o 
 -14   5  10      162.94      171.19      4.58 o 
 -13   5  10       79.25       80.17      2.83 o 
 -12   5  10       81.97       82.34      2.44 o 
 -11   5  10        7.02        7.51      0.92 o 
 -10   5  10       50.48       55.84      1.72 o 
  -9   5  10        6.99        7.25      0.81 o 
  -8   5  10       77.26       74.05      1.84 o 
  -7   5  10       33.39       35.76      1.23 o 
  -6   5  10      706.54      632.61      8.76 o 
  -5   5  10      129.87      127.06      2.72 o 
  -4   5  10     1083.42     1006.52     12.02 o 
  -3   5  10        1.10        1.78      0.58 o 
  -2   5  10        4.91        7.00      0.69 o 
  -1   5  10        8.84       12.45      0.79 o 
   0   5  10        1.85        3.49      0.61 o 
   1   5  10       45.82       42.87      1.41 o 
   2   5  10       35.46       24.09      1.15 o 
   3   5  10        2.46        7.81      1.10 o 
   4   5  10       17.40       21.10      1.95 o 
   5   5  10      391.82      367.14      6.88 o 
   6   5  10      659.49      627.14     11.45 o 
   7   5  10      426.67      400.23      8.29 o 
   8   5  10        4.22        6.70      1.54 o 
   9   5  10      617.37      614.27     24.41 o 
  10   5  10      489.12      494.02     14.20 o 
  11   5  10        3.22        1.93      2.78 o 
  12   5  10       12.06        9.24      3.91 o 
  13   5  10        0.13        0.34      2.89 o 
  14   5  10       82.15       82.21      7.94 o 
  15   5  10       52.17       45.02      6.52 o 
 -15   6  10        3.06        5.95      3.63 o 
 -14   6  10       21.64       25.80      5.05 o 
 -13   6  10        0.02        1.78      1.96 o 
 -12   6  10        0.03       -0.82      1.43 o 
 -11   6  10       52.88       54.11      3.65 o 
 -10   6  10       13.71       12.30      1.81 o 
  -9   6  10       37.45       38.19      2.29 o 
  -8   6  10       35.47       35.50      2.15 o 
  -7   6  10        3.94        3.01      1.04 o 
  -6   6  10        2.99        0.12      0.78 o 
  -5   6  10       49.53       46.77      2.06 o 
  -4   6  10        0.26        0.28      0.67 o 
  -3   6  10      140.13      125.61      2.81 o 
  -2   6  10      117.51      112.22      2.60 o 
  -1   6  10       13.69       17.91      1.36 o 
   0   6  10        5.77        6.88      1.08 o 
   1   6  10        0.19        2.10      0.75 o 
   2   6  10       41.63       36.21      1.73 o 
   3   6  10        0.03        0.91      0.97 o 
   4   6  10       23.04       16.80      1.10 o 
   5   6  10       25.30       25.53      1.57 o 
   6   6  10        2.53        2.13      1.18 o 
   7   6  10       25.24       24.25      2.32 o 
   8   6  10      121.84      125.64      4.79 o 
   9   6  10       39.47       38.77      2.88 o 
  10   6  10        7.78        8.08      2.98 o 
  11   6  10        5.40        5.67      3.46 o 
  12   6  10       14.45       26.99      5.10 o 
  13   6  10        8.40       14.57      4.59 o 
  14   6  10        7.03       14.85      4.65 o 
 -16   7  10       61.45       62.02      5.42 o 
 -15   7  10        1.68        2.95      3.34 o 
 -14   7  10       22.48       20.01      4.93 o 
 -13   7  10        0.05       -0.18      1.66 o 
 -12   7  10       21.78       19.62      2.68 o 
 -11   7  10       15.39       14.30      2.33 o 
 -10   7  10       24.47       22.29      3.43 o 
  -9   7  10       51.48       57.15      3.53 o 
  -8   7  10      138.03      132.85      4.54 o 
  -7   7  10      453.33      446.22      8.82 o 
  -6   7  10      453.96      429.24      8.49 o 
  -5   7  10      100.91      103.65      3.92 o 
  -4   7  10       45.77       49.65      2.14 o 
  -3   7  10       10.35        7.85      1.10 o 
  -2   7  10       75.38       79.61      2.41 o 
  -1   7  10      147.75      144.28      3.58 o 
   0   7  10       21.80       30.45      1.73 o 
   1   7  10      265.23      263.44      4.76 o 
   2   7  10        4.12        2.84      0.83 o 
   3   7  10       28.70       32.99      2.25 o 
   4   7  10      447.62      422.44      7.93 o 
   5   7  10      259.24      240.48      6.89 o 
   6   7  10      365.17      347.58      8.85 o 
   7   7  10      242.41      240.74      7.06 o 
   8   7  10        5.42        4.57      1.66 o 
   9   7  10        9.93       12.84      2.71 o 
  10   7  10        0.03       -2.23      1.46 o 
  11   7  10        0.34       -0.68      2.66 o 
  12   7  10        0.85        1.87      3.06 o 
  13   7  10       19.63       15.93      4.82 o 
 -15   8  10       63.05       58.07      5.37 o 
 -14   8  10       97.70       95.59      9.13 o 
 -13   8  10        4.58        4.05      2.01 o 
 -12   8  10       18.11       16.22      2.60 o 
 -11   8  10      137.56      134.15      5.90 o 
 -10   8  10        0.88        4.61      2.81 o 
  -9   8  10        2.92        1.11      1.52 o 
  -8   8  10      460.51      441.94     11.57 o 
  -7   8  10        0.16       -0.68      1.00 o 
  -6   8  10      164.99      166.38      4.59 o 
  -5   8  10       29.57       29.26      2.68 o 
  -4   8  10        0.13       -0.87      0.82 o 
  -3   8  10       36.05       34.00      1.94 o 
  -2   8  10      167.89      164.37      4.09 o 
  -1   8  10       22.94       22.67      1.79 o 
   0   8  10       31.81       41.63      4.06 o 
   1   8  10      249.22      242.61      5.18 o 
   2   8  10      358.04      351.10      6.81 o 
   3   8  10      238.39      248.69      7.90 o 
   4   8  10      139.56      130.34      5.68 o 
   5   8  10      109.08      102.99      4.45 o 
   6   8  10      137.99      140.90      5.33 o 
   7   8  10        0.66        0.46      2.30 o 
   8   8  10       30.84       36.06      4.14 o 
   9   8  10       36.26       39.34      8.11 o 
  10   8  10       34.85       43.01      9.86 o 
  11   8  10       35.43       46.21      6.69 o 
  12   8  10       93.94      121.04     10.09 o 
 -13   9  10        3.35        4.70      2.04 o 
 -12   9  10       80.76       91.20      5.09 o 
 -11   9  10        0.46        3.01      1.71 o 
 -10   9  10        5.83        5.47      1.60 o 
  -9   9  10       18.77       17.24      2.14 o 
  -8   9  10      234.78      230.56      8.01 o 
  -7   9  10      159.94      156.16      5.21 o 
  -6   9  10        2.61        3.57      1.34 o 
  -5   9  10       40.20       38.49      3.07 o 
  -4   9  10       10.40       10.90      1.47 o 
  -3   9  10       15.31       20.15      1.75 o 
  -2   9  10       10.22        6.88      1.27 o 
  -1   9  10        3.11        4.76      1.28 o 
   0   9  10       32.63       30.05      2.05 o 
   1   9  10        0.28        0.46      1.10 o 
   2   9  10       14.00       17.02      1.90 o 
   3   9  10       56.57       56.77      4.39 o 
   4   9  10      102.32       87.97      4.21 o 
   5   9  10      116.45      116.88      4.92 o 
   6   9  10       15.18       16.89      5.81 o 
   7   9  10       38.90       34.12      3.86 o 
   8   9  10       50.90       51.19      4.60 o 
   9   9  10       11.71        8.86      4.96 o 
  10   9  10        0.30        0.68      2.00 o 
  11   9  10        0.22        8.28      3.91 o 
 -12  10  10       53.82       56.69      3.67 o 
 -11  10  10        0.89        0.34      1.53 o 
 -10  10  10        0.42        0.19      1.36 o 
  -9  10  10        3.95        1.98      1.50 o 
  -8  10  10       60.58       63.20      3.50 o 
  -7  10  10       19.64       15.79      2.06 o 
  -6  10  10       75.43       76.77      3.65 o 
  -5  10  10      150.38      155.37      5.21 o 
  -4  10  10      323.57      317.26     12.09 o 
  -3  10  10      367.46      383.81      8.05 o 
  -2  10  10      136.94      137.37      4.27 o 
  -1  10  10      199.77      187.50      5.68 o 
   0  10  10      563.12      556.62     11.59 o 
   1  10  10       91.04       94.97      4.56 o 
   2  10  10       61.66       63.49      3.30 o 
   3  10  10      115.98      113.87      4.35 o 
   4  10  10       86.13       77.44      8.05 o 
   5  10  10       66.67       64.84      4.88 o 
   6  10  10       10.57       12.51      2.93 o 
   7  10  10       10.90       10.03      2.71 o 
   8  10  10       19.51       22.76      3.60 o 
   9  10  10       16.90       16.72      3.42 o 
 -10  11  10        1.30       -0.30      1.36 o 
  -9  11  10        0.21        1.00      1.42 o 
  -8  11  10        0.48        0.48      1.38 o 
  -7  11  10        4.59        4.09      1.63 o 
  -6  11  10        1.61        1.27      1.34 o 
  -5  11  10        0.11        1.07      1.34 o 
  -4  11  10        7.50        9.39      1.78 o 
  -3  11  10        1.71        1.96      2.05 o 
  -2  11  10       42.28       40.25      2.83 o 
  -1  11  10        7.05        5.41      1.57 o 
   0  11  10       45.91       46.21      2.94 o 
   1  11  10        1.78        4.36      1.42 o 
   2  11  10        0.04       -0.85      1.13 o 
   3  11  10        0.57        2.62      1.62 o 
   4  11  10        0.03       -2.14      3.43 o 
   5  11  10       16.05       13.89      3.06 o 
   6  11  10        8.30       10.21      4.14 o 
   7  11  10       23.23       29.92     11.48 o 
  -6  12  10      171.22      183.94      6.89 o 
  -5  12  10      177.17      177.61      7.79 o 
  -4  12  10      531.11      569.56     14.06 o 
  -3  12  10      450.17      487.78     11.08 o 
  -2  12  10      201.83      208.65      6.37 o 
  -1  12  10      152.30      152.75      7.53 o 
   0  12  10      225.61      231.06      6.69 o 
   1  12  10      163.39      158.71      6.23 o 
   2  12  10       14.90       13.75      3.83 o 
   3  12  10       62.68       65.35      5.16 o 
   4  12  10       56.43       58.39      4.54 o 
 -18   1  11        1.37        3.42      1.92 o 
 -17   1  11       14.18       15.64      1.98 o 
 -16   1  11        1.59        2.05      1.39 o 
 -15   1  11        2.04        2.88      1.17 o 
 -14   1  11       19.91       17.41      1.46 o 
 -13   1  11       84.35       92.43      2.70 o 
 -12   1  11      168.67      164.25      3.85 o 
 -11   1  11       81.85       83.17      2.88 o 
 -10   1  11        4.40        6.21      1.05 o 
  -9   1  11      263.08      236.78      3.80 o 
  -8   1  11        0.67        0.75      0.57 o 
  -7   1  11      158.16      165.16      2.54 o 
  -6   1  11      159.73      140.07      2.12 o 
  -5   1  11      224.47      232.06      2.92 o 
  -4   1  11      161.21      167.01      2.44 o 
  -3   1  11        0.03        0.64      0.45 o 
  -2   1  11        0.01        0.74      0.61 o 
  -1   1  11      762.60      767.56      8.23 o 
   0   1  11     1505.24     1577.06     14.70 o 
   1   1  11      963.16      912.71     10.25 o 
   2   1  11      264.06      267.89      3.39 o 
   3   1  11      263.64      272.29      4.06 o 
   4   1  11       31.49       38.42      1.46 o 
   5   1  11       90.65      116.47      2.58 o 
   6   1  11        0.63        0.69      0.73 o 
   7   1  11       19.87       26.52      2.55 o 
   8   1  11      439.09      440.94      7.09 o 
   9   1  11      105.43      108.53      3.04 o 
  10   1  11      150.04      156.67      4.10 o 
  11   1  11       15.24       18.01      1.98 o 
  12   1  11        1.06        0.43      1.27 o 
  13   1  11       24.73       23.20      2.21 o 
  14   1  11       16.72       16.76      2.07 o 
  15   1  11        1.61        3.35      2.25 o 
  16   1  11        6.41        5.29      1.86 o 
 -18   2  11       26.61       28.55      3.36 o 
 -17   2  11        8.51        6.09      2.24 o 
 -16   2  11       44.82       47.86      4.88 o 
 -15   2  11        0.73        2.29      1.31 o 
 -14   2  11       70.02       71.29      2.85 o 
 -13   2  11        1.65        0.89      1.03 o 
 -12   2  11        0.22       -0.28      0.92 o 
 -11   2  11       10.01        8.76      1.23 o 
 -10   2  11        8.41        7.57      0.96 o 
  -9   2  11      142.93      118.95      2.68 o 
  -8   2  11      201.05      187.10      5.47 o 
  -7   2  11      698.15      638.24      7.21 o 
  -6   2  11        8.36       12.25      0.83 o 
  -5   2  11       54.10       59.72      1.64 o 
  -4   2  11      407.49      389.30      5.16 o 
  -3   2  11      500.90      483.18      5.29 o 
  -2   2  11      178.61      172.18      4.01 o 
  -1   2  11       25.32       27.14      1.57 o 
   0   2  11      100.46       94.80      3.02 o 
   1   2  11       55.44       55.13      2.21 o 
   2   2  11      219.21      204.10      3.99 o 
   3   2  11      459.46      408.24      4.90 o 
   4   2  11       72.62       81.72      1.86 o 
   5   2  11      217.19      218.78      4.12 o 
   6   2  11      146.25      147.81      3.30 o 
   7   2  11        2.65        3.30      0.89 o 
   8   2  11      390.65      407.56      6.69 o 
   9   2  11       50.45       52.24      3.70 o 
  10   2  11        0.03        0.55      1.04 o 
  11   2  11       20.44       21.09      1.99 o 
  12   2  11       62.95       69.05      3.15 o 
  13   2  11       35.80       37.59      3.92 o 
  14   2  11       33.99       41.74      2.73 o 
  15   2  11       20.53       22.21      2.49 o 
 -18   3  11      123.22      153.56      6.42 o 
 -17   3  11       46.06       53.97      3.95 o 
 -16   3  11        0.69        3.15      1.94 o 
 -15   3  11        0.91        1.05      1.64 o 
 -14   3  11       50.27       56.29      3.03 o 
 -13   3  11      156.96      160.21      4.86 o 
 -12   3  11       31.44       30.41      1.94 o 
 -11   3  11        5.84        7.24      1.01 o 
 -10   3  11       10.50       10.27      1.05 o 
  -9   3  11       24.35       17.48      1.15 o 
  -8   3  11        2.49        2.13      0.71 o 
  -7   3  11      104.59      102.36      2.35 o 
  -6   3  11      414.80      397.22      5.25 o 
  -5   3  11        0.50        1.05      0.61 o 
  -4   3  11      460.65      437.11      5.56 o 
  -3   3  11        0.96        2.99      0.55 o 
  -2   3  11       33.18       30.72      1.09 o 
  -1   3  11      294.99      285.36      3.70 o 
   0   3  11       56.39       52.80      1.37 o 
   1   3  11       92.24       70.81      1.67 o 
   2   3  11       25.06       26.51      1.08 o 
   3   3  11      425.03      425.62      5.75 o 
   4   3  11       71.20       60.47      2.62 o 
   5   3  11       75.24       63.24      2.22 o 
   6   3  11      105.10      103.46      4.23 o 
   7   3  11      178.95      183.07      5.68 o 
   8   3  11      449.31      438.93      7.13 o 
   9   3  11       49.69       53.58      2.75 o 
  10   3  11       51.43       47.72      2.51 o 
  11   3  11        2.63        3.25      1.38 o 
  12   3  11       21.84       21.62      2.00 o 
  13   3  11       25.07       26.85      2.18 o 
  14   3  11       19.81       20.63      2.50 o 
  15   3  11       17.38       17.86      2.40 o 
 -17   4  11       34.17       36.68      3.02 o 
 -16   4  11       62.47       61.28      4.17 o 
 -15   4  11        0.15        0.66      1.56 o 
 -14   4  11      136.38      129.55      5.12 o 
 -13   4  11       15.32       11.55      1.30 o 
 -12   4  11        6.00        2.46      0.96 o 
 -11   4  11       27.36       31.59      1.56 o 
 -10   4  11        3.66        3.70      0.85 o 
  -9   4  11       18.81       22.99      1.39 o 
  -8   4  11      179.18      169.65      3.21 o 
  -7   4  11      261.11      264.86      4.23 o 
  -6   4  11      412.78      389.95      5.51 o 
  -5   4  11     1321.70     1274.88     13.82 o 
  -4   4  11      975.74      956.54     10.67 o 
  -3   4  11      426.34      411.28      5.28 o 
  -2   4  11     2719.90     2621.75     24.89 o 
  -1   4  11      845.62      754.32      7.68 o 
   0   4  11       67.13       58.06      2.28 o 
   1   4  11      452.96      437.08      6.23 o 
   2   4  11       49.44       44.61      2.19 o 
   3   4  11      145.17      105.96      2.22 o 
   4   4  11       15.18       16.04      1.13 o 
   5   4  11       22.42       24.11      1.28 o 
   6   4  11      117.07      131.31      2.94 o 
   7   4  11       32.94       40.11      1.66 o 
   8   4  11        3.13        3.15      1.24 o 
   9   4  11       80.51       82.97      3.12 o 
  10   4  11      210.04      214.20      5.61 o 
  11   4  11       27.93       27.12      2.01 o 
  12   4  11        0.65        1.89      1.13 o 
  13   4  11       71.47       78.81      7.71 o 
  14   4  11       12.45       14.57      4.54 o 
  15   4  11       27.00       31.86      5.78 o 
 -16   5  11        0.32        0.79      2.21 o 
 -15   5  11        0.60        1.19      2.10 o 
 -14   5  11        0.97        0.34      0.95 o 
 -13   5  11       19.40       20.17      1.52 o 
 -12   5  11        1.26        2.80      1.04 o 
 -11   5  11        8.71       10.39      1.03 o 
 -10   5  11        1.38        2.17      0.73 o 
  -9   5  11       96.75      105.81      2.39 o 
  -8   5  11       13.59       11.95      0.96 o 
  -7   5  11       22.64       24.33      1.35 o 
  -6   5  11       56.71       58.67      1.91 o 
  -5   5  11      132.20      128.69      2.94 o 
  -4   5  11       45.88       44.26      1.80 o 
  -3   5  11       29.94       30.58      1.29 o 
  -2   5  11       47.38       43.88      1.41 o 
  -1   5  11       12.31       16.37      0.90 o 
   0   5  11        6.44        6.02      0.83 o 
   1   5  11        1.44       -0.31      0.52 o 
   2   5  11        2.98        2.95      0.67 o 
   3   5  11       96.94       94.01      3.36 o 
   4   5  11        6.02       10.87      1.32 o 
   5   5  11        0.90        3.90      1.04 o 
   6   5  11       12.55       14.52      2.38 o 
   7   5  11       27.23       29.64      4.93 o 
   8   5  11       35.16       38.83      2.94 o 
   9   5  11       15.33       15.87      2.70 o 
  10   5  11       35.85       36.71      4.54 o 
  11   5  11       14.70       17.58      4.48 o 
  12   5  11       15.91       16.16      4.59 o 
  13   5  11        0.01       -0.62      2.72 o 
  14   5  11       11.28       25.97      5.33 o 
 -15   6  11       84.35       88.33      8.11 o 
 -14   6  11       65.01       58.75      4.68 o 
 -13   6  11        0.12       -1.07      1.48 o 
 -12   6  11        2.07        2.97      1.65 o 
 -11   6  11        6.42        5.16      3.37 o 
 -10   6  11      530.51      523.90     11.33 o 
  -9   6  11      184.53      185.03      5.08 o 
  -8   6  11        1.89        2.98      1.04 o 
  -7   6  11       55.19       58.99      2.45 o 
  -6   6  11      122.57      107.55      3.24 o 
  -5   6  11      288.58      262.94      5.44 o 
  -4   6  11      543.50      534.01      8.14 o 
  -3   6  11     1017.70      983.37     12.31 o 
  -2   6  11     1023.02      946.34     12.72 o 
  -1   6  11      595.71      582.68      8.58 o 
   0   6  11      460.91      454.11      6.93 o 
   1   6  11       86.91      101.20      2.67 o 
   2   6  11        3.48        2.07      0.67 o 
   3   6  11       38.52       39.25      1.40 o 
   4   6  11       23.89       31.06      1.49 o 
   5   6  11       15.48       13.14      1.15 o 
   6   6  11        0.66        0.36      1.20 o 
   7   6  11       18.17       18.55      3.58 o 
   8   6  11        0.11        0.03      1.30 o 
   9   6  11       21.15       21.95      2.45 o 
  10   6  11      495.03      503.01     17.55 o 
  11   6  11      275.43      269.02     14.63 o 
  12   6  11      151.64      175.58     11.62 o 
  13   6  11       77.45       72.80      7.82 o 
 -15   7  11        1.48        2.72      3.46 o 
 -14   7  11        0.20        2.22      1.91 o 
 -13   7  11        0.02       -1.27      1.53 o 
 -12   7  11       14.63       11.15      2.36 o 
 -11   7  11       10.91        9.23      2.14 o 
 -10   7  11      142.25      136.17      5.66 o 
  -9   7  11        1.11        3.11      1.50 o 
  -8   7  11      245.32      239.57      6.56 o 
  -7   7  11      103.19       96.60      4.36 o 
  -6   7  11       40.16       43.45      2.68 o 
  -5   7  11       19.60       21.82      1.66 o 
  -4   7  11       50.14       45.16      2.16 o 
  -3   7  11        2.96        3.10      0.94 o 
  -2   7  11       65.84       65.14      2.28 o 
  -1   7  11        2.57        3.45      0.93 o 
   0   7  11       20.52       26.01      1.68 o 
   1   7  11        4.04        5.87      0.99 o 
   2   7  11      334.61      323.82      6.73 o 
   3   7  11       17.88       17.36      1.52 o 
   4   7  11        1.10        5.29      1.37 o 
   5   7  11       12.59       14.64      5.05 o 
   6   7  11        0.07       -0.51      1.27 o 
   7   7  11       91.86       86.13      4.69 o 
   8   7  11        0.02       -1.36      1.34 o 
   9   7  11       22.60       20.03      4.37 o 
  10   7  11        0.00       -0.88      1.73 o 
  11   7  11        5.99        9.81      4.03 o 
  12   7  11        3.92        9.86      4.31 o 
  13   7  11       42.05       69.22      7.99 o 
 -14   8  11       30.06       37.08      6.41 o 
 -13   8  11        9.13        8.70      2.33 o 
 -12   8  11       35.77       39.33      5.98 o 
 -11   8  11      224.44      221.65      7.85 o 
 -10   8  11        5.52        3.91      1.81 o 
  -9   8  11        4.64        2.17      1.56 o 
  -8   8  11      318.80      318.70      9.33 o 
  -7   8  11      106.07      105.56      3.72 o 
  -6   8  11       65.50       66.66      2.92 o 
  -5   8  11        3.55        6.12      1.87 o 
  -4   8  11       29.55       31.86      2.13 o 
  -3   8  11      252.61      247.31      5.84 o 
  -2   8  11      380.53      374.62      7.81 o 
  -1   8  11      152.76      169.61      4.58 o 
   0   8  11      242.49      235.50      5.18 o 
   1   8  11       48.86       56.83      2.44 o 
   2   8  11       52.77       54.87      2.63 o 
   3   8  11      215.28      210.74      4.78 o 
   4   8  11       74.02       65.75      3.63 o 
   5   8  11       46.43       53.32      3.40 o 
   6   8  11      130.13      125.60      5.10 o 
   7   8  11        0.99        0.83      1.48 o 
   8   8  11       26.40       29.37      3.67 o 
   9   8  11      285.71      283.78     10.41 o 
  10   8  11      184.79      185.92     16.81 o 
  11   8  11       74.67       83.96      8.39 o 
  12   8  11      122.28      128.70     10.32 o 
 -13   9  11        7.39        9.00      2.42 o 
 -12   9  11      100.87      111.15      5.65 o 
 -11   9  11        1.65        2.60      1.78 o 
 -10   9  11       48.19       47.34      3.26 o 
  -9   9  11      152.94      154.84      5.47 o 
  -8   9  11        0.18        2.64      1.45 o 
  -7   9  11       78.22       68.82      3.54 o 
  -6   9  11      240.80      229.90      6.53 o 
  -5   9  11        0.25        2.94      1.34 o 
  -4   9  11        0.44        0.27      1.16 o 
  -3   9  11       28.80       31.24      2.17 o 
  -2   9  11       62.73       61.67      2.81 o 
  -1   9  11       46.96       48.88      2.85 o 
   0   9  11       84.80       91.62      3.79 o 
   1   9  11       16.18       13.62      2.98 o 
   2   9  11       93.17       77.18      3.93 o 
   3   9  11      146.48      134.46      4.72 o 
   4   9  11       25.20       26.42      2.82 o 
   5   9  11      107.83      105.02      4.75 o 
   6   9  11      142.81      133.80      7.34 o 
   7   9  11       35.33       40.14      4.19 o 
   8   9  11        1.45        3.46      2.20 o 
   9   9  11       13.43        8.77      2.80 o 
  10   9  11        0.14        1.88      2.20 o 
 -11  10  11       22.51       30.12      2.87 o 
 -10  10  11        0.37       -0.63      1.42 o 
  -9  10  11        0.42        0.19      1.35 o 
  -8  10  11       70.88       72.38      4.51 o 
  -7  10  11       19.82       17.53      2.22 o 
  -6  10  11        5.40        4.14      1.50 o 
  -5  10  11       20.82       19.52      2.23 o 
  -4  10  11       21.30       21.91      2.32 o 
  -3  10  11      121.34      136.40      4.39 o 
  -2  10  11       62.56       65.72      3.01 o 
  -1  10  11        0.11        2.25      1.36 o 
   0  10  11       12.69       11.77      1.82 o 
   1  10  11        5.11        2.69      1.34 o 
   2  10  11      107.74      115.01      4.46 o 
   3  10  11       25.81       25.99      2.46 o 
   4  10  11        0.64        0.74      1.21 o 
   5  10  11       17.55       17.80      2.58 o 
   6  10  11        1.56        4.11      2.23 o 
   7  10  11        0.64        4.67      4.08 o 
   8  10  11       13.96       11.93      2.94 o 
  -9  11  11        1.19        1.59      1.53 o 
  -8  11  11       10.35       13.21      2.63 o 
  -7  11  11       13.58       16.81      2.49 o 
  -6  11  11       17.67       17.39      2.20 o 
  -5  11  11        7.30        8.71      1.97 o 
  -4  11  11        9.50       12.48      2.42 o 
  -3  11  11        0.22       -0.70      1.24 o 
  -2  11  11       12.79       16.32      2.15 o 
  -1  11  11      188.33      197.63      6.16 o 
   0  11  11      260.19      271.03      7.42 o 
   1  11  11      100.44      112.39      5.04 o 
   2  11  11        0.84       -0.53      1.25 o 
   3  11  11        6.96        9.29      3.34 o 
   4  11  11       33.48       33.08      4.56 o 
   5  11  11       38.45       37.41      4.54 o 
   6  11  11       84.82       74.98      4.66 o 
  -5  12  11       99.95      106.91      4.60 o 
  -4  12  11       13.88       15.74      2.25 o 
  -3  12  11      120.59      124.83      6.17 o 
  -2  12  11        0.19       -0.33      1.43 o 
  -1  12  11        3.36        2.98      1.55 o 
   0  12  11       29.44       31.78      2.74 o 
   1  12  11        3.31        3.85      1.65 o 
   2  12  11        8.87        9.75      3.00 o 
 -18   0  12        2.79        4.16      2.40 o 
 -17   0  12        1.76        5.72      2.47 o 
 -16   0  12        0.15       -0.08      1.53 o 
 -15   0  12       17.53       24.38      3.25 o 
 -14   0  12       18.31       20.63      2.52 o 
 -13   0  12       13.15       13.73      2.15 o 
 -12   0  12      460.41      485.91     11.15 o 
 -11   0  12       19.45       23.21      2.22 o 
 -10   0  12      225.44      227.43      6.36 o 
  -9   0  12      370.07      357.01      8.40 o 
  -8   0  12      737.35      726.64     12.56 o 
  -7   0  12      294.50      304.60      5.58 o 
  -6   0  12       83.31       81.60      2.47 o 
  -5   0  12      496.35      430.77      7.11 o 
  -4   0  12        4.89        6.48      1.18 o 
  -3   0  12        1.26        0.26      0.99 o 
  -2   0  12      455.98      426.79      8.02 o 
  -1   0  12      577.31      510.23      9.23 o 
   0   0  12      192.57      141.28      3.81 o 
   1   0  12     4284.89     4210.04     61.72 o 
   2   0  12      859.73      817.72     13.75 o 
   3   0  12      207.08      225.60      5.19 o 
   4   0  12        5.59        9.38      1.21 o 
   5   0  12      753.74      731.51     14.73 o 
   6   0  12        6.40        3.13      1.33 o 
   7   0  12      353.56      336.14      8.29 o 
   8   0  12      498.46      493.98     11.13 o 
   9   0  12      224.17      211.03      6.35 o 
  10   0  12      265.53      269.83      7.56 o 
  11   0  12      256.42      269.69      9.15 o 
  12   0  12      240.18      244.40      8.85 o 
  13   0  12      343.97      352.51     11.35 o 
  14   0  12       81.30       83.25      5.29 o 
  15   0  12        5.50        4.94      2.49 o 
 -18   1  12        0.30        1.71      1.83 o 
 -17   1  12        0.61        1.93      1.76 o 
 -16   1  12        8.57        9.62      1.70 o 
 -15   1  12        3.75        5.11      1.51 o 
 -14   1  12        0.08       -1.04      0.91 o 
 -13   1  12       11.74        9.88      1.38 o 
 -12   1  12       14.29       13.95      1.46 o 
 -11   1  12       94.39       94.17      2.83 o 
 -10   1  12        6.13        6.37      1.36 o 
  -9   1  12       25.46       18.64      1.27 o 
  -8   1  12       28.41       27.80      1.21 o 
  -7   1  12      269.15      228.92      3.47 o 
  -6   1  12      125.76      123.14      2.32 o 
  -5   1  12       48.77       40.50      1.17 o 
  -4   1  12       93.97       85.46      1.72 o 
  -3   1  12        0.18        0.63      0.49 o 
  -2   1  12        1.43        3.31      0.62 o 
  -1   1  12      528.46      508.97      9.39 o 
   0   1  12      215.76      211.77      4.46 o 
   1   1  12       32.25       28.04      1.53 o 
   2   1  12       28.26       32.44      1.34 o 
   3   1  12       45.00       39.12      1.66 o 
   4   1  12       15.19       17.94      1.15 o 
   5   1  12        0.23        0.09      0.73 o 
   6   1  12      135.26      144.60      3.37 o 
   7   1  12       84.34       87.47      3.30 o 
   8   1  12      153.22      148.30      6.78 o 
   9   1  12       40.97       40.97      2.00 o 
  10   1  12        6.48        4.79      1.43 o 
  11   1  12        8.55        9.12      1.65 o 
  12   1  12        0.44       -0.16      1.33 o 
  13   1  12       22.20       20.69      2.19 o 
  14   1  12        0.60        2.04      1.54 o 
  15   1  12        0.03       -0.87      1.39 o 
 -18   2  12       11.68       15.05      2.74 o 
 -17   2  12        0.50        2.15      1.99 o 
 -16   2  12        0.11        1.84      1.92 o 
 -15   2  12       31.13       29.30      3.23 o 
 -14   2  12       41.31       47.07      2.84 o 
 -13   2  12        6.96        6.72      1.30 o 
 -12   2  12        0.99        0.51      1.02 o 
 -11   2  12        2.04        0.59      1.21 o 
 -10   2  12      102.13      108.03      2.67 o 
  -9   2  12      620.92      574.39      8.70 o 
  -8   2  12      428.10      418.11      6.02 o 
  -7   2  12      941.57      942.29     10.10 o 
  -6   2  12       68.34       76.42      1.80 o 
  -5   2  12       59.05       55.63      1.51 o 
  -4   2  12      639.71      642.75      9.45 o 
  -3   2  12      581.62      540.62      5.89 o 
  -2   2  12      144.35      137.39      2.24 o 
  -1   2  12      297.54      287.80      3.66 o 
   0   2  12      374.74      341.88      4.33 o 
   1   2  12       53.46       60.18      1.98 o 
   2   2  12       12.20        8.61      0.70 o 
   3   2  12        0.02        4.29      0.88 o 
   4   2  12       65.33       65.59      2.70 o 
   5   2  12      118.61      127.70      3.06 o 
   6   2  12       95.12       97.37      2.70 o 
   7   2  12      149.77      146.40      6.65 o 
   8   2  12      496.09      480.70      8.77 o 
   9   2  12       45.44       45.87      2.50 o 
  10   2  12        8.90        7.10      1.54 o 
  11   2  12      124.39      120.16      4.78 o 
  12   2  12       39.94       40.11      2.77 o 
  13   2  12      224.63      229.97      6.03 o 
  14   2  12       89.92       96.64      3.85 o 
  15   2  12       12.36       13.08      2.11 o 
 -17   3  12       17.16       23.98      2.99 o 
 -16   3  12       32.37       31.03      3.17 o 
 -15   3  12        0.27        1.35      1.74 o 
 -14   3  12      270.49      291.79      7.88 o 
 -13   3  12       19.84       20.06      2.06 o 
 -12   3  12        6.07        7.26      2.00 o 
 -11   3  12        2.29        3.75      1.04 o 
 -10   3  12        4.68        5.57      0.94 o 
  -9   3  12       12.90       14.95      1.15 o 
  -8   3  12       10.32        8.14      0.95 o 
  -7   3  12        6.07        3.73      0.79 o 
  -6   3  12       16.66       17.32      1.33 o 
  -5   3  12       29.46       33.54      1.33 o 
  -4   3  12      190.92      178.32      3.01 o 
  -3   3  12       34.75       39.78      1.28 o 
  -2   3  12        8.35        7.48      0.71 o 
  -1   3  12        0.67       -0.79      0.39 o 
   0   3  12       54.73       53.77      1.44 o 
   1   3  12      497.78      475.55      5.68 o 
   2   3  12       81.09       73.76      2.36 o 
   3   3  12      286.09      262.81      4.47 o 
   4   3  12      469.29      471.40      6.41 o 
   5   3  12       35.90       36.12      1.89 o 
   6   3  12       96.27      105.96      4.36 o 
   7   3  12      323.99      346.47      6.56 o 
   8   3  12       57.61       67.44      2.84 o 
   9   3  12       42.57       49.52      3.35 o 
  10   3  12      124.15      124.83      4.49 o 
  11   3  12       31.06       30.86      2.49 o 
  12   3  12        9.70        8.15      1.78 o 
  13   3  12       26.50       24.54      2.94 o 
  14   3  12        5.36        7.15      1.98 o 
  15   3  12        1.28        2.59      1.62 o 
 -17   4  12       25.99       29.43      2.82 o 
 -16   4  12      116.02      125.37      5.22 o 
 -15   4  12       52.97       53.05      6.26 o 
 -14   4  12       59.12       63.11      5.67 o 
 -13   4  12        7.28        4.98      1.52 o 
 -12   4  12       37.69       42.44      2.19 o 
 -11   4  12        2.12        2.27      0.83 o 
 -10   4  12        3.11        2.63      0.86 o 
  -9   4  12        2.04        1.73      0.77 o 
  -8   4  12      122.45      123.73      4.19 o 
  -7   4  12       43.44       44.82      1.66 o 
  -6   4  12      232.79      225.99      5.92 o 
  -5   4  12      204.28      200.62      4.13 o 
  -4   4  12      254.53      249.55      4.65 o 
  -3   4  12      569.81      557.54     12.66 o 
  -2   4  12      238.80      245.41      3.41 o 
  -1   4  12      204.44      196.47      2.80 o 
   0   4  12       24.27       27.48      1.12 o 
   1   4  12        6.54        8.49      0.79 o 
   2   4  12        9.25       13.35      1.18 o 
   3   4  12      275.18      266.78      4.17 o 
   4   4  12       18.60       23.52      1.53 o 
   5   4  12        2.98        2.79      0.77 o 
   6   4  12       15.29       14.10      1.11 o 
   7   4  12       16.07       12.86      2.12 o 
   8   4  12       63.57       67.31      2.84 o 
   9   4  12      164.57      159.95      4.64 o 
  10   4  12       22.49       24.19      2.29 o 
  11   4  12        6.83        6.82      1.37 o 
  12   4  12       88.24       94.54      5.85 o 
  13   4  12        0.93        1.08      3.12 o 
  14   4  12       11.14       13.38      4.42 o 
 -16   5  12       20.75       24.78      3.52 o 
 -15   5  12       12.79       11.79      2.72 o 
 -14   5  12        0.06        0.81      1.21 o 
 -13   5  12        0.93        0.55      0.94 o 
 -12   5  12       17.60       17.90      1.33 o 
 -11   5  12       95.87       96.55      2.58 o 
 -10   5  12       18.77       16.97      1.22 o 
  -9   5  12       69.74       67.13      2.25 o 
  -8   5  12        4.38        4.06      0.76 o 
  -7   5  12      219.42      215.79      3.62 o 
  -6   5  12        3.64        3.98      0.64 o 
  -5   5  12      163.42      152.30      3.29 o 
  -4   5  12      206.83      183.70      3.41 o 
  -3   5  12       58.45       55.76      1.74 o 
  -2   5  12      116.42      113.48      2.38 o 
  -1   5  12       64.24       50.50      1.54 o 
   0   5  12        5.94        8.46      0.82 o 
   1   5  12      181.33      175.28      3.24 o 
   2   5  12      458.72      425.00      6.00 o 
   3   5  12      380.18      346.22      5.82 o 
   4   5  12      487.25      444.21      7.02 o 
   5   5  12      305.36      300.50      6.85 o 
   6   5  12      352.27      355.15      7.71 o 
   7   5  12       55.72       50.91      3.07 o 
   8   5  12       88.26       90.25      4.08 o 
   9   5  12       72.99       71.69      7.82 o 
  10   5  12       81.06       73.05      4.97 o 
  11   5  12      167.48      172.83     13.61 o 
  12   5  12       69.60       64.69      7.20 o 
  13   5  12       21.29       26.36      5.44 o 
  14   5  12       24.07       24.95      5.39 o 
 -14   6  12        0.06        1.20      1.85 o 
 -13   6  12        1.19        0.17      2.44 o 
 -12   6  12       11.68       12.79      2.39 o 
 -11   6  12       97.68      102.65      6.01 o 
 -10   6  12       14.71       15.76      1.88 o 
  -9   6  12       90.13       90.28      4.69 o 
  -8   6  12        4.08        4.49      1.28 o 
  -7   6  12       17.52       17.51      1.84 o 
  -6   6  12       42.89       45.03      2.39 o 
  -5   6  12       16.59       14.05      1.42 o 
  -4   6  12       20.36       18.11      1.52 o 
  -3   6  12       16.54       23.99      1.96 o 
  -2   6  12        2.56        6.00      0.99 o 
  -1   6  12       36.88       35.10      1.73 o 
   0   6  12        5.65        6.41      1.11 o 
   1   6  12        3.60        2.03      0.59 o 
   2   6  12        0.09        0.77      0.97 o 
   3   6  12        9.56        8.17      0.94 o 
   4   6  12        2.76        8.17      1.49 o 
   5   6  12       29.32       30.70      1.74 o 
   6   6  12        2.96        2.26      1.43 o 
   7   6  12       13.15        9.54      1.90 o 
   8   6  12        8.04       10.04      2.00 o 
   9   6  12        1.86        8.02      3.12 o 
  10   6  12       76.88      110.78      8.96 o 
  11   6  12        6.23        9.64      3.86 o 
  12   6  12        6.72        7.03      3.63 o 
  13   6  12        5.70        5.78      3.46 o 
 -15   7  12        0.02        0.00      3.17 o 
 -14   7  12        6.83        5.54      2.25 o 
 -13   7  12        0.39        2.20      1.86 o 
 -12   7  12       92.44       92.39      7.48 o 
 -11   7  12       49.22       51.08      4.90 o 
 -10   7  12      140.45      138.26      5.87 o 
  -9   7  12      162.06      148.43      5.18 o 
  -8   7  12       83.61       79.12      4.66 o 
  -7   7  12        0.00        0.60      1.14 o 
  -6   7  12       92.73      101.14      3.82 o 
  -5   7  12       19.45       24.93      1.97 o 
  -4   7  12       69.19       75.32      3.03 o 
  -3   7  12      121.11      130.02      3.82 o 
  -2   7  12       73.21       73.97      2.49 o 
  -1   7  12        1.16        1.90      0.86 o 
   0   7  12      120.51      118.16      3.44 o 
   1   7  12      189.77      189.65      4.95 o 
   2   7  12      240.47      231.80      4.65 o 
   3   7  12      830.91      786.97     11.97 o 
   4   7  12       36.40       34.56      2.01 o 
   5   7  12        0.12        0.22      1.36 o 
   6   7  12        6.23        6.34      1.74 o 
   7   7  12        9.37       10.92      2.10 o 
   8   7  12       19.41       16.05      2.51 o 
   9   7  12        9.61        5.24      2.81 o 
  10   7  12       24.64       29.67      3.61 o 
  11   7  12       90.68       87.93      8.33 o 
  12   7  12       52.57       52.27      7.03 o 
 -14   8  12       27.69       21.34      3.18 o 
 -13   8  12        6.37        5.02      2.15 o 
 -12   8  12       30.52       28.88      3.21 o 
 -11   8  12       78.71       77.43      4.52 o 
 -10   8  12        1.89        2.95      2.61 o 
  -9   8  12      165.35      174.14      6.70 o 
  -8   8  12       14.71       18.19      2.17 o 
  -7   8  12        3.66        4.30      1.97 o 
  -6   8  12      122.74      123.02      5.04 o 
  -5   8  12        2.19        6.18      1.36 o 
  -4   8  12      145.42      141.30      4.30 o 
  -3   8  12      107.35      110.11      3.75 o 
  -2   8  12      132.14      130.11      4.58 o 
  -1   8  12       65.37       65.23      2.88 o 
   0   8  12      156.06      153.38      4.71 o 
   1   8  12        0.01       -0.50      1.03 o 
   2   8  12        6.77        6.92      1.59 o 
   3   8  12       17.87       19.36      1.80 o 
   4   8  12      114.03      113.36      3.79 o 
   5   8  12       16.29       18.45      2.38 o 
   6   8  12      313.83      298.16     11.73 o 
   7   8  12        6.17        7.81      2.11 o 
   8   8  12      118.06      136.17     22.73 o 
   9   8  12      233.94      244.17     20.58 o 
  10   8  12       90.31       79.43      7.54 o 
  11   8  12       98.91      132.72     10.43 o 
 -12   9  12       19.81       22.01      5.30 o 
 -11   9  12        5.78        2.68      2.02 o 
 -10   9  12      133.21      136.66      5.32 o 
  -9   9  12       16.60       17.52      2.27 o 
  -8   9  12        0.23        0.57      1.30 o 
  -7   9  12       23.26       23.96      2.40 o 
  -6   9  12       12.31       14.03      1.83 o 
  -5   9  12        0.57        3.51      1.52 o 
  -4   9  12       13.06       13.47      1.66 o 
  -3   9  12       21.27       23.49      2.03 o 
  -2   9  12       11.89       13.31      1.68 o 
  -1   9  12       50.10       50.63      2.62 o 
   0   9  12       58.83       57.13      4.75 o 
   1   9  12       10.74        9.98      1.80 o 
   2   9  12      140.62      147.18      5.06 o 
   3   9  12       16.47       13.40      2.86 o 
   4   9  12       19.87       25.55      2.88 o 
   5   9  12        1.42        3.26      1.29 o 
   6   9  12       25.64       19.92      3.94 o 
   7   9  12       39.24       36.16      3.97 o 
   8   9  12        4.74        5.56      2.48 o 
   9   9  12        5.82       10.11      2.80 o 
 -10  10  12       20.02       17.43      2.40 o 
  -9  10  12      132.44      138.99      5.38 o 
  -8  10  12       34.33       36.75      2.97 o 
  -7  10  12      147.92      147.07      5.42 o 
  -6  10  12      330.37      346.79      8.84 o 
  -5  10  12       86.43       83.14      4.92 o 
  -4  10  12      239.98      244.61      7.04 o 
  -3  10  12       57.35       56.64      3.28 o 
  -2  10  12      109.04      113.11      5.20 o 
  -1  10  12      252.23      243.24      6.91 o 
   0  10  12        3.54        0.87      1.23 o 
   1  10  12       33.79       33.61      3.17 o 
   2  10  12       49.50       59.47      3.40 o 
   3  10  12       25.72       22.96      2.62 o 
   4  10  12       16.89       14.80      2.13 o 
   5  10  12       50.38       53.25      3.99 o 
   6  10  12       48.09       55.83      3.42 o 
   7  10  12       18.80       21.26      3.46 o 
   8  10  12       87.50       92.04      9.47 o 
  -8  11  12        0.29        1.95      1.54 o 
  -7  11  12        3.62        3.43      1.63 o 
  -6  11  12        3.80        2.44      1.62 o 
  -5  11  12        2.69        1.09      1.43 o 
  -4  11  12        8.59        9.84      1.97 o 
  -3  11  12        0.68        2.10      1.78 o 
  -2  11  12       38.68       41.95      3.05 o 
  -1  11  12        0.56        0.52      1.39 o 
   0  11  12       19.39       19.45      2.35 o 
   1  11  12       13.05       12.11      2.04 o 
   2  11  12       23.30       21.96      2.43 o 
   3  11  12        1.25        0.48      1.38 o 
   4  11  12        3.30        3.39      1.88 o 
   5  11  12        1.40        3.42      2.10 o 
  -2  12  12      149.08      145.86      5.43 o 
  -1  12  12       72.21       73.53      8.28 o 
 -18   1  13       13.75       20.54      3.99 o 
 -17   1  13       15.46       14.75      2.41 o 
 -16   1  13       17.81       19.75      2.06 o 
 -15   1  13       14.09       13.13      1.81 o 
 -14   1  13       53.17       58.55      2.48 o 
 -13   1  13        1.30        2.01      1.12 o 
 -12   1  13        0.25       -0.09      0.97 o 
 -11   1  13       16.00       16.17      1.47 o 
 -10   1  13       74.10       64.90      2.34 o 
  -9   1  13       76.95       72.09      2.22 o 
  -8   1  13        4.55        6.04      0.87 o 
  -7   1  13      175.56      158.98      2.83 o 
  -6   1  13       56.04       48.87      1.74 o 
  -5   1  13      140.68      123.95      2.24 o 
  -4   1  13      404.53      397.77      5.11 o 
  -3   1  13      810.31      798.97      8.93 o 
  -2   1  13     1119.93     1102.51     12.64 o 
  -1   1  13      184.89      189.65      3.29 o 
   0   1  13        7.26        8.40      0.87 o 
   1   1  13      133.71      154.27      2.91 o 
   2   1  13       61.61       83.07      2.22 o 
   3   1  13       63.10       69.61      2.21 o 
   4   1  13       25.27       30.27      1.47 o 
   5   1  13      142.49      150.69      3.22 o 
   6   1  13      291.39      298.95      5.67 o 
   7   1  13      202.27      203.78      4.34 o 
   8   1  13        6.44       10.28      2.28 o 
   9   1  13        3.24        2.71      1.21 o 
  10   1  13       13.54       10.21      1.70 o 
  11   1  13       13.55       16.03      1.92 o 
  12   1  13       39.27       38.91      2.64 o 
  13   1  13        0.77        0.36      1.42 o 
  14   1  13        0.17        1.88      1.53 o 
 -17   2  13        1.28        2.88      2.10 o 
 -16   2  13       13.36       14.77      2.81 o 
 -15   2  13       18.28       17.99      2.86 o 
 -14   2  13      110.00      124.89      4.07 o 
 -13   2  13        0.09       -1.63      1.03 o 
 -12   2  13       60.35       58.64      2.50 o 
 -11   2  13      147.96      157.01      4.06 o 
 -10   2  13       94.46       96.04      3.94 o 
  -9   2  13      210.07      191.22      4.11 o 
  -8   2  13       84.21       76.67      2.47 o 
  -7   2  13       44.68       32.87      1.57 o 
  -6   2  13      618.41      586.07      6.87 o 
  -5   2  13      285.91      268.21      3.82 o 
  -4   2  13       24.75       26.60      1.48 o 
  -3   2  13       75.39       72.44      1.63 o 
  -2   2  13       80.27       70.44      2.31 o 
  -1   2  13      219.78      207.41      3.00 o 
   0   2  13      160.79      147.12      3.24 o 
   1   2  13      138.68      143.66      2.38 o 
   2   2  13       37.33       39.25      1.47 o 
   3   2  13        7.29        9.09      0.97 o 
   4   2  13       68.75       69.12      2.31 o 
   5   2  13        0.03        1.22      0.85 o 
   6   2  13      341.61      345.18      8.35 o 
   7   2  13      225.91      219.31      4.53 o 
   8   2  13       82.37       76.17      2.91 o 
   9   2  13       54.85       58.85      2.86 o 
  10   2  13      278.22      270.62      8.94 o 
  11   2  13       47.69       54.07      3.71 o 
  12   2  13        8.50       13.79      1.92 o 
  13   2  13        7.41        6.99      1.74 o 
  14   2  13       40.94       39.89      2.76 o 
 -17   3  13       40.69       44.66      5.16 o 
 -16   3  13      184.87      208.79     11.03 o 
 -15   3  13       37.04       39.55      3.41 o 
 -14   3  13       22.99       24.10      5.92 o 
 -13   3  13       16.19       15.75      2.16 o 
 -12   3  13        3.52        2.73      1.40 o 
 -11   3  13        9.17       11.17      1.43 o 
 -10   3  13        0.52        0.51      0.91 o 
  -9   3  13       18.96       17.98      1.28 o 
  -8   3  13        6.11        5.00      0.90 o 
  -7   3  13        0.02        0.64      0.70 o 
  -6   3  13       24.45       24.64      1.85 o 
  -5   3  13      138.23      135.27      2.68 o 
  -4   3  13      897.58      869.12     10.07 o 
  -3   3  13        0.05        1.13      0.61 o 
  -2   3  13      399.73      376.04      4.80 o 
  -1   3  13      144.14      126.79      2.31 o 
   0   3  13      270.34      263.39      4.82 o 
   1   3  13      285.05      281.13      5.16 o 
   2   3  13       89.89       83.84      2.48 o 
   3   3  13       30.04       35.60      1.45 o 
   4   3  13      173.11      176.45      4.12 o 
   5   3  13      616.33      611.94     11.89 o 
   6   3  13       50.24       50.90      4.10 o 
   7   3  13       17.97       19.89      1.75 o 
   8   3  13        0.13       -1.05      1.14 o 
   9   3  13       16.09       16.18      1.99 o 
  10   3  13       16.98       17.50      2.67 o 
  11   3  13       60.86       63.16      3.40 o 
  12   3  13        1.97        3.00      1.58 o 
  13   3  13        5.29        6.02      1.72 o 
  14   3  13        1.35        3.21      1.74 o 
 -17   4  13       26.30       26.91      2.78 o 
 -16   4  13        0.89        0.49      1.70 o 
 -15   4  13       26.76       26.35      2.72 o 
 -14   4  13        1.29        1.30      1.62 o 
 -13   4  13       15.02       16.01      1.99 o 
 -12   4  13        3.79        4.31      1.78 o 
 -11   4  13      142.51      144.22      3.45 o 
 -10   4  13      119.30      126.91      2.98 o 
  -9   4  13      320.17      301.96      4.98 o 
  -8   4  13      582.50      572.55      7.81 o 
  -7   4  13      407.20      379.43      6.05 o 
  -6   4  13      636.03      624.05      8.22 o 
  -5   4  13      818.38      787.52      9.31 o 
  -4   4  13      358.06      327.47      4.66 o 
  -3   4  13      281.76      272.70      4.06 o 
  -2   4  13        0.61        0.54      0.50 o 
  -1   4  13      202.41      191.94      2.85 o 
   0   4  13        0.13        0.26      0.53 o 
   1   4  13       93.78       98.33      2.28 o 
   2   4  13       74.30       73.05      2.28 o 
   3   4  13       22.38       29.00      1.58 o 
   4   4  13      124.48      129.14      2.70 o 
   5   4  13       47.65       46.74      1.66 o 
   6   4  13      100.44       99.80      3.14 o 
   7   4  13      106.68      100.56      3.18 o 
   8   4  13      104.47      101.97      5.60 o 
   9   4  13       51.12       46.57      2.42 o 
  10   4  13       12.54       15.74      1.61 o 
  11   4  13       30.74       31.81      3.85 o 
  12   4  13      177.59      173.04      8.03 o 
  13   4  13       62.75       72.29      7.71 o 
 -16   5  13       23.56       23.53      3.29 o 
 -15   5  13        1.48       -3.52      1.76 o 
 -14   5  13        1.44        0.50      1.28 o 
 -13   5  13        1.73        2.53      1.16 o 
 -12   5  13        2.77        2.23      0.98 o 
 -11   5  13       83.03       85.44      2.48 o 
 -10   5  13        3.46        3.16      0.89 o 
  -9   5  13      118.27      119.10      2.81 o 
  -8   5  13       49.20       48.18      1.67 o 
  -7   5  13       51.61       54.45      1.68 o 
  -6   5  13       16.53       15.36      1.33 o 
  -5   5  13       30.53       30.59      1.57 o 
  -4   5  13       17.74       22.23      1.27 o 
  -3   5  13      123.09      117.10      2.77 o 
  -2   5  13       25.60       30.64      1.42 o 
  -1   5  13       13.85       15.17      1.35 o 
   0   5  13       24.80       26.28      1.39 o 
   1   5  13      105.88      110.89      4.75 o 
   2   5  13        1.67        2.57      0.78 o 
   3   5  13        4.52        8.41      1.23 o 
   4   5  13       65.93       71.00      3.20 o 
   5   5  13       55.00       52.70      2.30 o 
   6   5  13       22.51       24.33      2.08 o 
   7   5  13        0.28       -0.06      1.78 o 
   8   5  13        0.64        1.07      2.04 o 
   9   5  13       16.53       17.91      3.06 o 
  10   5  13       55.90       52.14      4.53 o 
  11   5  13       26.98       25.84      3.67 o 
  12   5  13       33.03       35.04      5.90 o 
  13   5  13        0.04        9.47      4.03 o 
 -14   6  13       11.59       13.95      2.75 o 
 -13   6  13      134.32      140.89      6.33 o 
 -12   6  13       50.29       55.50      3.99 o 
 -11   6  13       24.29       26.79      4.11 o 
 -10   6  13        4.39        4.49      1.41 o 
  -9   6  13        7.25        8.07      1.59 o 
  -8   6  13      463.55      463.90      9.41 o 
  -7   6  13      555.98      531.90     10.26 o 
  -6   6  13      341.61      334.94      7.38 o 
  -5   6  13      297.39      306.71      6.28 o 
  -4   6  13      666.49      608.22      9.24 o 
  -3   6  13      159.77      164.30      3.82 o 
  -2   6  13        0.04        0.68      0.76 o 
  -1   6  13        0.07       -0.01      0.55 o 
   0   6  13        4.27        6.96      0.80 o 
   1   6  13        4.69        6.02      0.81 o 
   2   6  13        4.17        2.59      0.72 o 
   3   6  13        1.95        2.65      0.79 o 
   4   6  13       69.00       69.40      2.64 o 
   5   6  13       55.34       61.11      2.11 o 
   6   6  13       57.91       59.15      3.44 o 
   7   6  13      380.14      399.70      9.96 o 
   8   6  13      789.37      785.44     16.34 o 
   9   6  13      314.32      330.96     11.93 o 
  10   6  13        1.16        0.58      2.10 o 
  11   6  13       47.26       45.02      6.29 o 
  12   6  13       55.92       61.46      7.48 o 
 -14   7  13       11.16       12.67      2.72 o 
 -13   7  13       44.03       39.58      4.56 o 
 -12   7  13       11.99       17.23      4.56 o 
 -11   7  13      102.27       98.13      5.18 o 
 -10   7  13        0.56        1.37      1.59 o 
  -9   7  13       38.20       43.99      3.23 o 
  -8   7  13       22.52       18.67      2.49 o 
  -7   7  13       25.62       26.50      2.40 o 
  -6   7  13        7.64       10.68      1.89 o 
  -5   7  13        1.08        1.60      1.04 o 
  -4   7  13       55.19       55.38      2.72 o 
  -3   7  13       65.87       78.01      3.15 o 
  -2   7  13       22.62       19.72      1.84 o 
  -1   7  13       80.44       75.62      3.58 o 
   0   7  13      102.47       87.69      3.00 o 
   1   7  13       17.87       16.44      2.66 o 
   2   7  13        6.56        7.76      1.34 o 
   3   7  13       35.05       37.36      2.25 o 
   4   7  13      324.94      318.63      6.88 o 
   5   7  13        3.29        3.84      1.90 o 
   6   7  13       65.12       61.89      3.65 o 
   7   7  13        0.14        0.76      1.61 o 
   8   7  13        3.53        4.15      2.26 o 
   9   7  13       50.12       54.23      4.59 o 
  10   7  13       43.70       48.70      6.52 o 
  11   7  13        0.11        4.14      3.46 o 
 -13   8  13       10.08        9.38      2.55 o 
 -12   8  13        6.54        4.69      2.07 o 
 -11   8  13       67.97       75.34      8.22 o 
 -10   8  13       33.04       44.39      3.66 o 
  -9   8  13       79.04       87.08      4.78 o 
  -8   8  13        2.23        5.98      1.80 o 
  -7   8  13        0.04        1.19      1.15 o 
  -6   8  13      193.19      191.79      5.40 o 
  -5   8  13      386.84      389.74      8.34 o 
  -4   8  13      157.20      164.04      4.83 o 
  -3   8  13        5.50        5.38      1.32 o 
  -2   8  13       44.46       47.57      2.64 o 
  -1   8  13       61.92       67.97      3.02 o 
   0   8  13        8.43       10.35      1.54 o 
   1   8  13        0.31        1.27      1.25 o 
   2   8  13      106.39      104.85      4.24 o 
   3   8  13        9.95        8.82      2.52 o 
   4   8  13        0.13        2.20      1.18 o 
   5   8  13        5.21        8.09      1.58 o 
   6   8  13      712.90      708.13     12.59 o 
   7   8  13      264.24      271.90      8.26 o 
   8   8  13       71.69       83.83      5.55 o 
   9   8  13       93.88       99.58      5.97 o 
  10   8  13      115.60      112.53      6.40 o 
 -12   9  13        0.68        3.22      1.99 o 
 -11   9  13        5.76        1.76      1.72 o 
 -10   9  13      127.65      135.25      5.41 o 
  -9   9  13        1.98        4.67      1.72 o 
  -8   9  13       24.66       30.65      4.19 o 
  -7   9  13        6.57        6.38      1.76 o 
  -6   9  13      118.84      126.25      4.96 o 
  -5   9  13       20.15       18.43      2.20 o 
  -4   9  13       29.19       27.06      2.51 o 
  -3   9  13       38.73       36.81      2.79 o 
  -2   9  13       24.61       21.22      2.69 o 
  -1   9  13      111.98      108.90      4.35 o 
   0   9  13       94.84       88.76      5.10 o 
   1   9  13       53.00       51.14      3.18 o 
   2   9  13      120.99      121.37      4.69 o 
   3   9  13        0.04       -0.84      1.32 o 
   4   9  13        0.40        0.08      1.34 o 
   5   9  13        9.92       11.31      2.06 o 
   6   9  13        7.64        7.69      1.64 o 
   7   9  13       38.74       43.18      3.83 o 
   8   9  13       40.84       41.89      4.32 o 
 -10  10  13       54.75       67.33      4.02 o 
  -9  10  13       66.55       73.09      4.09 o 
  -8  10  13        0.02        1.27      1.49 o 
  -7  10  13        0.37        2.29      1.69 o 
  -6  10  13      163.77      171.73      5.94 o 
  -5  10  13        0.75        0.19      1.34 o 
  -4  10  13        0.13        0.74      1.34 o 
  -3  10  13        0.48        1.45      1.60 o 
  -2  10  13        1.12        2.73      1.75 o 
  -1  10  13       37.41       37.27      2.89 o 
   0  10  13       69.94       71.75      3.71 o 
   1  10  13        2.55        0.84      1.34 o 
   2  10  13      108.28      105.16      4.49 o 
   3  10  13        0.96        0.83      1.45 o 
   4  10  13        1.98        0.59      1.48 o 
   5  10  13        2.05        3.47      1.82 o 
   6  10  13       26.55       23.76      3.05 o 
  -7  11  13        4.74        6.02      2.14 o 
  -6  11  13        0.08        1.38      1.40 o 
  -5  11  13        0.06       -0.56      1.32 o 
  -4  11  13       26.30       29.37      2.82 o 
  -3  11  13       75.13       74.64      4.52 o 
  -2  11  13       52.36       53.67      3.66 o 
  -1  11  13       82.15       85.06      4.15 o 
   0  11  13        4.34        4.07      1.74 o 
   1  11  13       12.98       13.82      2.14 o 
   2  11  13      278.01      289.24     12.53 o 
   3  11  13      175.06      163.65      5.85 o 
 -17   0  14       13.46       21.41      3.24 o 
 -16   0  14        9.78       13.60      2.90 o 
 -15   0  14       17.83       13.81      2.76 o 
 -14   0  14       25.64       27.98      3.32 o 
 -13   0  14      134.02      144.32      5.53 o 
 -12   0  14       59.35       55.81      3.43 o 
 -11   0  14      317.19      309.52      8.22 o 
 -10   0  14      374.70      375.83      9.17 o 
  -9   0  14       11.91        8.38      1.66 o 
  -8   0  14      127.23      124.95      3.89 o 
  -7   0  14       34.66       26.06      1.92 o 
  -6   0  14        0.18       -0.08      0.87 o 
  -5   0  14       78.68       73.67      2.53 o 
  -4   0  14      682.06      622.26      9.84 o 
  -3   0  14     1045.41      982.57     16.35 o 
  -2   0  14      725.01      691.89     12.19 o 
  -1   0  14       69.05       63.83      2.65 o 
   0   0  14        4.80        5.43      1.70 o 
   1   0  14      127.25      133.56      3.93 o 
   2   0  14      952.51      927.98     15.73 o 
   3   0  14       23.60       19.66      1.74 o 
   4   0  14      486.28      471.08     10.58 o 
   5   0  14      252.33      221.25      6.41 o 
   6   0  14      392.97      378.47      9.26 o 
   7   0  14      885.06      892.24     17.97 o 
   8   0  14      152.35      143.95      6.26 o 
   9   0  14      470.63      499.27     13.92 o 
  10   0  14      273.68      277.09     12.76 o 
  11   0  14       40.38       36.16      5.92 o 
  12   0  14       14.26       12.43      2.91 o 
  13   0  14        6.22        5.85      2.55 o 
  14   0  14       74.14       75.05      5.21 o 
 -17   1  14        8.47        7.50      2.15 o 
 -16   1  14       26.32       27.97      2.30 o 
 -15   1  14        5.01        3.99      1.34 o 
 -14   1  14        0.00       -0.95      1.11 o 
 -13   1  14        0.77       -0.93      1.11 o 
 -12   1  14       39.98       40.54      2.28 o 
 -11   1  14        0.17        0.59      0.99 o 
 -10   1  14       61.29       59.67      2.30 o 
  -9   1  14       38.32       41.66      1.82 o 
  -8   1  14        6.46        5.48      0.92 o 
  -7   1  14       19.59       17.54      1.31 o 
  -6   1  14        0.85        0.63      0.68 o 
  -5   1  14      266.63      255.81      5.65 o 
  -4   1  14      184.17      177.55      4.11 o 
  -3   1  14        0.19        1.88      0.68 o 
  -2   1  14        9.54        6.02      0.86 o 
  -1   1  14       19.04       20.20      1.18 o 
   0   1  14       41.84       38.57      1.53 o 
   1   1  14       50.38       52.19      1.72 o 
   2   1  14       35.78       38.18      1.85 o 
   3   1  14        5.57        8.02      0.94 o 
   4   1  14        1.49        3.58      0.91 o 
   5   1  14        8.49       12.77      1.19 o 
   6   1  14       10.24        8.84      1.24 o 
   7   1  14      180.51      177.24      4.43 o 
   8   1  14       96.50       94.95      3.57 o 
   9   1  14       69.98       72.04      3.24 o 
  10   1  14       38.76       31.19      2.38 o 
  11   1  14        2.93        3.06      1.53 o 
  12   1  14       11.40       11.54      2.20 o 
  13   1  14        0.46       -0.92      1.43 o 
  14   1  14        2.16        2.96      1.57 o 
 -17   2  14        1.66        1.47      1.84 o 
 -16   2  14        0.65        1.71      1.97 o 
 -15   2  14        6.24        5.17      2.20 o 
 -14   2  14        6.36        5.99      2.18 o 
 -13   2  14       23.79       22.70      2.52 o 
 -12   2  14      425.72      423.87      7.96 o 
 -11   2  14      108.30      113.55      3.38 o 
 -10   2  14      410.45      390.22      8.35 o 
  -9   2  14        6.32        9.32      1.22 o 
  -8   2  14       38.52       46.26      2.04 o 
  -7   2  14      194.63      177.26      4.96 o 
  -6   2  14      336.16      321.71      4.88 o 
  -5   2  14      394.41      377.00      5.55 o 
  -4   2  14        0.06        0.38      0.64 o 
  -3   2  14      114.30      101.20      2.20 o 
  -2   2  14       15.92       17.65      1.04 o 
  -1   2  14       39.52       37.16      1.38 o 
   0   2  14       12.85       17.06      1.09 o 
   1   2  14      166.40      165.12      3.12 o 
   2   2  14      231.36      243.24      4.31 o 
   3   2  14      158.44      137.69      3.07 o 
   4   2  14      132.74      126.65      4.16 o 
   5   2  14      415.66      410.98      9.08 o 
   6   2  14       52.01       45.55      3.27 o 
   7   2  14       85.53       74.27      2.79 o 
   8   2  14       73.77       77.60      3.23 o 
   9   2  14      149.85      153.27      6.29 o 
  10   2  14      339.68      324.25      7.38 o 
  11   2  14       78.64       81.86      3.51 o 
  12   2  14       31.17       31.80      2.49 o 
  13   2  14       10.05       13.77      2.44 o 
 -17   3  14       55.84       64.16      4.23 o 
 -16   3  14        3.78        4.31      2.92 o 
 -15   3  14       11.23       12.17      2.50 o 
 -14   3  14       32.88       34.29      3.23 o 
 -13   3  14       42.95       41.99      3.35 o 
 -12   3  14       18.06       18.67      2.02 o 
 -11   3  14        2.93        0.54      1.20 o 
 -10   3  14        0.44        0.01      0.89 o 
  -9   3  14       32.44       33.84      1.83 o 
  -8   3  14        1.03        0.61      0.84 o 
  -7   3  14        0.72       -0.28      0.71 o 
  -6   3  14        1.30        0.23      0.71 o 
  -5   3  14       72.10       63.82      2.43 o 
  -4   3  14       82.74       78.42      2.88 o 
  -3   3  14       27.54       28.65      1.67 o 
  -2   3  14      312.19      299.47      3.95 o 
  -1   3  14        3.37        3.72      0.72 o 
   0   3  14      672.95      640.37      7.43 o 
   1   3  14      155.80      158.36      3.21 o 
   2   3  14        8.99        9.77      1.03 o 
   3   3  14      144.44      149.99      3.53 o 
   4   3  14      212.90      242.55      5.62 o 
   5   3  14      240.40      242.47      5.22 o 
   6   3  14       14.72       15.73      1.62 o 
   7   3  14        0.32       -0.41      1.15 o 
   8   3  14       11.55       13.19      1.86 o 
   9   3  14        6.83        6.77      1.67 o 
  10   3  14       74.10       75.68      3.59 o 
  11   3  14        0.96        0.77      1.44 o 
  12   3  14        3.03        2.80      1.52 o 
  13   3  14       10.30       10.40      2.29 o 
 -16   4  14       11.77       15.28      2.83 o 
 -15   4  14       82.82       95.05      5.02 o 
 -14   4  14        6.75        8.52      1.94 o 
 -13   4  14       18.23       18.25      2.38 o 
 -12   4  14       15.06       17.37      2.02 o 
 -11   4  14       41.35       44.89      2.31 o 
 -10   4  14      115.73      122.94      3.16 o 
  -9   4  14      119.72      116.52      2.87 o 
  -8   4  14       97.34       96.87      3.30 o 
  -7   4  14        8.02       10.99      1.04 o 
  -6   4  14      177.15      176.59      5.15 o 
  -5   4  14       59.03       59.56      1.90 o 
  -4   4  14        1.26        0.53      0.64 o 
  -3   4  14      118.06      118.81      2.35 o 
  -2   4  14      126.67      123.63      2.50 o 
  -1   4  14       62.62       62.24      1.66 o 
   0   4  14      577.63      577.54      6.74 o 
   1   4  14       30.32       33.36      1.60 o 
   2   4  14       17.90       16.34      1.04 o 
   3   4  14       17.71       17.27      1.13 o 
   4   4  14        0.11        0.85      0.87 o 
   5   4  14       23.99       20.03      1.74 o 
   6   4  14      143.51      145.60      4.00 o 
   7   4  14       47.79       40.71      2.30 o 
   8   4  14        6.81        5.58      1.29 o 
   9   4  14       19.93       18.08      1.71 o 
  10   4  14        4.15        4.58      1.31 o 
  11   4  14       63.81       72.96      5.36 o 
  12   4  14       10.86       13.48      4.51 o 
  13   4  14       18.33       20.24      5.10 o 
 -16   5  14       14.01       15.76      3.00 o 
 -15   5  14        7.20        6.52      2.49 o 
 -14   5  14       40.40       43.12      2.64 o 
 -13   5  14        9.48        7.98      1.39 o 
 -12   5  14        2.96        2.45      1.18 o 
 -11   5  14      141.83      144.54      3.50 o 
 -10   5  14       50.14       46.41      1.88 o 
  -9   5  14        2.54        2.29      0.85 o 
  -8   5  14       53.22       57.51      2.12 o 
  -7   5  14       43.45       44.60      1.69 o 
  -6   5  14        2.71        1.59      0.64 o 
  -5   5  14        1.11        0.55      0.55 o 
  -4   5  14        5.95        4.50      0.88 o 
  -3   5  14      259.94      241.12      4.25 o 
  -2   5  14       21.24       23.14      1.37 o 
  -1   5  14      317.05      295.44      4.88 o 
   0   5  14      691.26      660.72      8.21 o 
   1   5  14      180.65      165.72      3.16 o 
   2   5  14      291.26      287.92      4.52 o 
   3   5  14      436.12      423.96      7.48 o 
   4   5  14        2.34        2.61      0.97 o 
   5   5  14        1.20        3.83      1.17 o 
   6   5  14      100.77      102.23      5.50 o 
   7   5  14       10.00       11.30      2.69 o 
   8   5  14       42.21       53.78      4.49 o 
   9   5  14       14.48       12.40      2.93 o 
  10   5  14        1.01        1.80      2.30 o 
  11   5  14       36.48       36.90     11.59 o 
  12   5  14      248.12      271.45     15.25 o 
 -13   6  14        0.39        0.01      1.68 o 
 -12   6  14        0.56        2.05      1.78 o 
 -11   6  14       16.42       16.97      2.68 o 
 -10   6  14       29.37       36.45      2.95 o 
  -9   6  14      187.10      187.91      7.00 o 
  -8   6  14        9.48        9.36      1.62 o 
  -7   6  14       50.91       55.17      2.87 o 
  -6   6  14        3.94        5.10      1.33 o 
  -5   6  14        1.37        3.00      1.40 o 
  -4   6  14        3.47        4.96      0.80 o 
  -3   6  14        5.37        4.58      0.90 o 
  -2   6  14       42.17       46.44      1.72 o 
  -1   6  14        5.38        3.21      0.79 o 
   0   6  14        6.63        7.73      0.95 o 
   1   6  14        8.35        9.20      0.97 o 
   2   6  14        4.49        4.16      0.95 o 
   3   6  14        4.30        4.06      0.97 o 
   4   6  14       24.90       21.53      1.52 o 
   5   6  14       31.72       36.86      1.94 o 
   6   6  14       40.52       38.15      5.16 o 
   7   6  14       17.10       25.30      9.33 o 
   8   6  14        1.99        1.62      2.27 o 
   9   6  14        6.40        6.00      2.58 o 
  10   6  14       11.93       10.77      2.98 o 
  11   6  14        7.66        9.81      3.97 o 
 -14   7  14        4.92        4.93      2.72 o 
 -13   7  14      105.80      107.05      5.69 o 
 -12   7  14       49.79       47.69      3.97 o 
 -11   7  14        0.02        2.75      1.68 o 
 -10   7  14        0.06        1.70      1.67 o 
  -9   7  14       89.76       90.51      4.21 o 
  -8   7  14       54.31       54.46      3.34 o 
  -7   7  14       67.86       72.08      3.53 o 
  -6   7  14        0.28       -0.29      1.11 o 
  -5   7  14       61.81       62.59      3.02 o 
  -4   7  14       53.84       55.71      2.80 o 
  -3   7  14       19.09       17.30      1.82 o 
  -2   7  14      207.48      216.15      5.61 o 
  -1   7  14      439.66      432.42      7.96 o 
   0   7  14      264.94      255.57      6.15 o 
   1   7  14        0.97        1.65      1.11 o 
   2   7  14       37.71       26.52      2.34 o 
   3   7  14       62.13       61.50      2.89 o 
   4   7  14        2.48        3.71      1.31 o 
   5   7  14      109.99      106.42      6.19 o 
   6   7  14        0.81        1.57      1.24 o 
   7   7  14       60.68       61.42      3.14 o 
   8   7  14       56.23       61.06      4.87 o 
   9   7  14       32.39       36.73      4.06 o 
  10   7  14       19.37       26.31      5.27 o 
 -12   8  14        6.18        4.90      2.41 o 
 -11   8  14        1.92       -0.12      1.66 o 
 -10   8  14       11.90       11.91      3.52 o 
  -9   8  14       14.81       12.36      2.10 o 
  -8   8  14        4.50        5.63      1.80 o 
  -7   8  14      117.67      115.64      7.05 o 
  -6   8  14       20.47       21.07      2.39 o 
  -5   8  14      155.26      159.02      4.93 o 
  -4   8  14       35.14       35.16      2.55 o 
  -3   8  14        0.36        1.38      1.36 o 
  -2   8  14       33.10       31.56      3.51 o 
  -1   8  14       30.37       37.10      3.01 o 
   0   8  14       18.27       18.15      2.34 o 
   1   8  14        1.36        2.37      1.36 o 
   2   8  14        2.34        1.81      1.32 o 
   3   8  14      102.37       99.52      5.09 o 
   4   8  14      139.22      140.47      4.49 o 
   5   8  14      299.28      309.21     11.75 o 
   6   8  14       73.58       80.77      5.21 o 
   7   8  14      127.99      136.34      7.55 o 
   8   8  14      187.91      180.71      8.40 o 
   9   8  14        3.39       12.59      4.14 o 
 -11   9  14       41.39       39.31      4.35 o 
 -10   9  14       48.02       50.76      3.60 o 
  -9   9  14       39.57       40.67      3.26 o 
  -8   9  14       28.02       26.32      2.97 o 
  -7   9  14        1.23        4.15      1.91 o 
  -6   9  14       39.64       45.95      3.25 o 
  -5   9  14       59.27       62.92      3.77 o 
  -4   9  14       44.02       46.09      3.17 o 
  -3   9  14       15.90       14.03      4.24 o 
  -2   9  14        8.73        9.23      1.83 o 
  -1   9  14       54.32       64.24      3.57 o 
   0   9  14       36.13       35.65      2.84 o 
   1   9  14       75.89       78.21      3.88 o 
   2   9  14        2.98        3.03      1.52 o 
   3   9  14        6.12        4.99      1.64 o 
   4   9  14       85.98       78.27      3.92 o 
   5   9  14        8.09        7.22      1.88 o 
   6   9  14        0.32        1.75      1.42 o 
   7   9  14        0.27        2.38      2.71 o 
  -9  10  14       48.00       50.77      3.56 o 
  -8  10  14       87.98       88.83      6.57 o 
  -7  10  14      211.16      219.31     10.23 o 
  -6  10  14        0.20        0.20      1.41 o 
  -5  10  14       51.28       57.60      3.61 o 
  -4  10  14      172.64      176.62      6.06 o 
  -3  10  14       10.33        7.90      3.06 o 
  -2  10  14       40.56       46.92      3.26 o 
  -1  10  14       69.74       77.83      4.01 o 
   0  10  14        0.11        0.38      1.30 o 
   1  10  14        0.11        2.20      1.57 o 
   2  10  14      199.74      206.37      6.58 o 
   3  10  14       35.30       46.54      3.30 o 
   4  10  14       36.02       33.36      3.52 o 
   5  10  14      114.56      103.96      5.01 o 
  -5  11  14       23.20       22.56      3.06 o 
  -4  11  14        0.83        1.68      1.53 o 
  -3  11  14        0.86        1.82      1.50 o 
  -2  11  14        4.03        6.20      1.71 o 
  -1  11  14        2.19        0.76      1.40 o 
   0  11  14       24.99       32.63      3.19 o 
   1  11  14        7.71        8.27      1.96 o 
 -17   1  15        5.64        7.57      2.06 o 
 -16   1  15        3.55        4.81      1.69 o 
 -15   1  15        0.59        2.17      1.28 o 
 -14   1  15        2.80        1.19      1.19 o 
 -13   1  15        8.29        6.56      1.63 o 
 -12   1  15       86.18       83.19      2.94 o 
 -11   1  15        0.27       -0.09      0.99 o 
 -10   1  15        0.06        0.08      0.96 o 
  -9   1  15       17.69       13.82      1.42 o 
  -8   1  15       94.25       90.40      2.57 o 
  -7   1  15      331.65      323.42      4.79 o 
  -6   1  15      797.86      772.49      8.97 o 
  -5   1  15      114.13      122.46      2.40 o 
  -4   1  15      103.91      103.69      2.18 o 
  -3   1  15       13.42       15.00      1.04 o 
  -2   1  15        1.60        2.45      0.74 o 
  -1   1  15       14.58       19.17      1.21 o 
   0   1  15      310.03      316.94      6.48 o 
   1   1  15       26.08       29.91      1.48 o 
   2   1  15       12.54       13.10      1.20 o 
   3   1  15      336.07      338.47      5.58 o 
   4   1  15       60.06       61.31      2.15 o 
   5   1  15        0.31       -0.38      0.82 o 
   6   1  15       41.85       42.05      2.46 o 
   7   1  15        0.01        2.38      1.35 o 
   8   1  15       68.45       69.51      3.17 o 
   9   1  15       16.90       18.94      2.08 o 
  10   1  15        2.38       -0.84      1.35 o 
  11   1  15        0.13       -1.44      1.40 o 
  12   1  15       13.21       13.35      2.05 o 
  13   1  15       15.70       14.29      2.05 o 
 -16   2  15        1.54        0.49      2.32 o 
 -15   2  15       31.39       34.73      3.48 o 
 -14   2  15        0.56        1.69      2.15 o 
 -13   2  15        2.14       -0.04      2.89 o 
 -12   2  15      302.09      306.83      8.31 o 
 -11   2  15        5.71        5.00      1.28 o 
 -10   2  15        8.25        7.74      1.26 o 
  -9   2  15      215.90      215.37      4.62 o 
  -8   2  15        0.55        1.87      0.93 o 
  -7   2  15      138.82      121.73      3.23 o 
  -6   2  15       56.56       49.17      1.94 o 
  -5   2  15       54.07       51.83      1.80 o 
  -4   2  15      420.85      395.31      5.71 o 
  -3   2  15       41.09       36.69      1.46 o 
  -2   2  15      235.39      225.23      3.39 o 
  -1   2  15        8.89        9.29      0.99 o 
   0   2  15       69.82       73.93      2.24 o 
   1   2  15       48.38       52.76      2.39 o 
   2   2  15       17.29       17.88      2.09 o 
   3   2  15      241.81      246.81      5.33 o 
   4   2  15       31.53       29.17      1.75 o 
   5   2  15       51.35       50.80      3.08 o 
   6   2  15      102.28      107.22      5.46 o 
   7   2  15        0.07       -0.50      1.18 o 
   8   2  15      327.99      342.42      8.23 o 
   9   2  15      108.95      104.57      4.32 o 
  10   2  15       51.91       46.83      3.69 o 
  11   2  15       58.17       64.68      3.26 o 
  12   2  15       43.39       39.97      2.75 o 
  13   2  15       14.60       15.01      2.13 o 
 -16   3  15        8.04       10.16      3.46 o 
 -15   3  15      106.84      125.15      5.75 o 
 -14   3  15       62.43       74.96      7.40 o 
 -13   3  15        0.82        1.90      1.80 o 
 -12   3  15       27.57       26.48      5.70 o 
 -11   3  15        6.80        9.66      1.70 o 
 -10   3  15        0.02        0.73      1.08 o 
  -9   3  15       14.03       13.02      1.38 o 
  -8   3  15        0.22        2.19      0.99 o 
  -7   3  15       46.91       42.41      1.97 o 
  -6   3  15        0.52       -0.52      0.79 o 
  -5   3  15       38.97       36.72      1.70 o 
  -4   3  15       24.39       24.20      2.10 o 
  -3   3  15       22.02       25.86      1.47 o 
  -2   3  15      946.42      918.98     10.33 o 
  -1   3  15      166.94      167.23      6.43 o 
   0   3  15       28.11       24.44      1.42 o 
   1   3  15      221.77      222.01      4.52 o 
   2   3  15      307.42      320.00      7.87 o 
   3   3  15       88.93       93.17      3.31 o 
   4   3  15        3.71        5.64      1.12 o 
   5   3  15        6.06        4.83      1.27 o 
   6   3  15        0.72        2.10      1.32 o 
   7   3  15        0.03        1.15      1.30 o 
   8   3  15       41.99       41.41      3.64 o 
   9   3  15        0.32        0.60      1.42 o 
  10   3  15       55.57       51.17      3.13 o 
  11   3  15        7.16        3.86      1.67 o 
  12   3  15        0.52        0.07      1.47 o 
 -16   4  15        3.44        2.89      3.37 o 
 -15   4  15       17.67       18.23      2.41 o 
 -14   4  15       77.06       91.55      4.49 o 
 -13   4  15       33.56       34.87      2.99 o 
 -12   4  15      181.00      191.19      6.52 o 
 -11   4  15      229.61      228.41      5.64 o 
 -10   4  15      183.32      184.34      4.56 o 
  -9   4  15      326.81      320.05      6.38 o 
  -8   4  15      282.69      276.90      5.06 o 
  -7   4  15      185.64      187.78      3.87 o 
  -6   4  15       14.59       14.45      1.18 o 
  -5   4  15       24.86       24.24      1.36 o 
  -4   4  15       37.51       33.31      1.44 o 
  -3   4  15      120.73      115.34      2.39 o 
  -2   4  15       15.77       21.90      1.20 o 
  -1   4  15        0.03        0.55      0.64 o 
   0   4  15      294.56      304.76      4.28 o 
   1   4  15       90.92       94.95      2.11 o 
   2   4  15        5.95        4.45      0.89 o 
   3   4  15      283.45      271.86      5.92 o 
   4   4  15       89.88       80.33      2.88 o 
   5   4  15       43.09       47.38      3.45 o 
   6   4  15      107.04      103.06      4.39 o 
   7   4  15       53.20       52.18      2.59 o 
   8   4  15       51.05       48.68      2.52 o 
   9   4  15      119.67      123.01      3.98 o 
  10   4  15      159.72      150.51      7.42 o 
  11   4  15       55.92       57.34     10.52 o 
  12   4  15       11.95       15.97      3.36 o 
 -15   5  15        6.20        2.21      2.15 o 
 -14   5  15       58.11       60.35      2.99 o 
 -13   5  15       28.92       36.18      2.50 o 
 -12   5  15        5.30        4.10      1.52 o 
 -11   5  15       12.35       11.81      1.52 o 
 -10   5  15       18.63       17.95      2.00 o 
  -9   5  15       20.55       23.28      1.43 o 
  -8   5  15       12.74       12.21      1.14 o 
  -7   5  15       33.67       35.12      1.74 o 
  -6   5  15       55.61       52.54      1.78 o 
  -5   5  15       16.59       15.92      1.05 o 
  -4   5  15        1.19        1.02      0.87 o 
  -3   5  15       27.20       26.38      1.56 o 
  -2   5  15      117.84      128.71      3.34 o 
  -1   5  15       14.73       16.65      1.34 o 
   0   5  15        2.38        4.15      1.00 o 
   1   5  15       26.90       33.64      2.13 o 
   2   5  15        4.58        5.44      1.00 o 
   3   5  15       15.59       12.14      1.25 o 
   4   5  15        0.09        0.65      1.62 o 
   5   5  15       46.85       41.83      4.00 o 
   6   5  15        6.35        6.43      2.36 o 
   7   5  15       66.31       70.92      4.93 o 
   8   5  15        4.23        2.59      2.34 o 
   9   5  15        0.16        2.81      3.17 o 
  10   5  15        0.48        3.09      3.43 o 
  11   5  15       26.44       24.50      3.80 o 
 -13   6  15       36.52       44.56      6.24 o 
 -12   6  15        2.50        2.13      1.81 o 
 -11   6  15      167.30      164.54      9.47 o 
 -10   6  15      284.17      285.72     10.29 o 
  -9   6  15      295.50      291.82      9.30 o 
  -8   6  15       71.60       69.10      3.35 o 
  -7   6  15      120.68      115.21      4.18 o 
  -6   6  15      118.90      126.01      4.31 o 
  -5   6  15        0.07        1.33      0.77 o 
  -4   6  15       34.62       32.32      2.46 o 
  -3   6  15        0.61        0.65      0.76 o 
  -2   6  15       30.46       28.87      1.52 o 
  -1   6  15       49.25       48.18      1.87 o 
   0   6  15        4.17        3.92      0.94 o 
   1   6  15       55.16       52.54      2.11 o 
   2   6  15      181.01      182.29      4.42 o 
   3   6  15      132.77      134.24      3.43 o 
   4   6  15      511.09      510.70      8.32 o 
   5   6  15      630.21      636.59      9.93 o 
   6   6  15      252.54      250.16      6.75 o 
   7   6  15       37.07       41.84      4.09 o 
   8   6  15       10.25       13.43      3.06 o 
   9   6  15        3.99        2.83      2.33 o 
  10   6  15      109.54      103.17      6.37 o 
 -13   7  15        0.14        0.12      3.03 o 
 -12   7  15       42.92       48.37      4.09 o 
 -11   7  15       16.07       19.42      2.92 o 
 -10   7  15        1.15        2.39      3.37 o 
  -9   7  15        0.25        1.51      1.76 o 
  -8   7  15        4.89        4.31      2.32 o 
  -7   7  15       13.11       11.16      2.01 o 
  -6   7  15        1.07        4.29      1.84 o 
  -5   7  15       65.78       70.00      3.26 o 
  -4   7  15        2.77        3.00      1.50 o 
  -3   7  15        1.07        2.87      1.56 o 
  -2   7  15       85.20       88.24      6.23 o 
  -1   7  15        0.79        0.26      1.21 o 
   0   7  15       47.24       51.14      2.75 o 
   1   7  15      104.90      106.07      4.26 o 
   2   7  15        0.01        0.11      1.24 o 
   3   7  15       12.41       10.09      1.62 o 
   4   7  15        5.72        6.16      1.60 o 
   5   7  15        0.30       -0.40      1.21 o 
   6   7  15      181.52      182.69      5.28 o 
   7   7  15       21.27       28.04      3.71 o 
   8   7  15        3.81        1.81      2.19 o 
   9   7  15        4.62        4.76      4.08 o 
 -12   8  15       33.26       29.64      3.52 o 
 -11   8  15        2.67        3.30      1.97 o 
 -10   8  15        0.12        0.16      1.63 o 
  -9   8  15       74.33       74.55      4.12 o 
  -8   8  15      183.67      172.72      6.06 o 
  -7   8  15       87.77       91.69      4.27 o 
  -6   8  15        4.92        6.39      1.78 o 
  -5   8  15        0.19        0.84      1.49 o 
  -4   8  15        4.25        4.76      1.58 o 
  -3   8  15       33.61       33.17      2.82 o 
  -2   8  15       22.70       22.01      3.60 o 
  -1   8  15        5.47        3.28      1.50 o 
   0   8  15        5.94        4.18      1.48 o 
   1   8  15       15.80       19.73      2.30 o 
   2   8  15      150.74      149.28      5.36 o 
   3   8  15      374.00      383.47      9.44 o 
   4   8  15      204.55      200.38      6.42 o 
   5   8  15      275.43      289.07      6.99 o 
   6   8  15       65.19       67.55      3.35 o 
   7   8  15       38.63       42.14      2.82 o 
   8   8  15       89.13       92.81     10.38 o 
 -10   9  15      103.54      115.71      5.62 o 
  -9   9  15        8.29        8.96      2.66 o 
  -8   9  15        2.08        3.01      2.13 o 
  -7   9  15      130.25      142.65      5.52 o 
  -6   9  15       11.62       10.65      2.06 o 
  -5   9  15       49.42       49.20      3.44 o 
  -4   9  15      112.36      119.53      6.16 o 
  -3   9  15       56.78       54.69      3.47 o 
  -2   9  15       41.43       47.07      3.27 o 
  -1   9  15       16.83       14.23      2.78 o 
   0   9  15        0.03        0.60      1.29 o 
   1   9  15        0.04        0.51      1.35 o 
   2   9  15        0.03        0.72      1.46 o 
   3   9  15        8.13        8.38      1.96 o 
   4   9  15       33.47       33.44      2.98 o 
   5   9  15        0.78        1.35      1.53 o 
   6   9  15       55.03       54.44      3.62 o 
  -7  10  15       29.88       26.57      2.84 o 
  -6  10  15       12.75       11.07      2.24 o 
  -5  10  15        8.61        9.40      2.02 o 
  -4  10  15       97.73       98.96      4.65 o 
  -3  10  15        0.02        1.19      1.45 o 
  -2  10  15        6.37        9.01      2.06 o 
  -1  10  15       22.25       25.76      4.13 o 
   0  10  15       18.35       14.64      2.30 o 
   1  10  15        5.84        3.23      1.71 o 
   2  10  15       11.93       14.75      3.33 o 
   3  10  15        8.30        7.91      1.98 o 
 -16   0  16       47.36       52.82      4.51 o 
 -15   0  16       98.50      105.48      5.80 o 
 -14   0  16       96.72       85.02      5.19 o 
 -13   0  16       15.54       14.25      2.72 o 
 -12   0  16        7.93       14.72      2.64 o 
 -11   0  16       21.50       17.75      2.33 o 
 -10   0  16       16.67       18.29      2.34 o 
  -9   0  16        6.42        4.01      1.66 o 
  -8   0  16      393.05      383.75      9.31 o 
  -7   0  16       96.20       87.10      3.40 o 
  -6   0  16      465.40      467.51      8.24 o 
  -5   0  16      776.33      729.42     11.55 o 
  -4   0  16       55.86       51.59      2.43 o 
  -3   0  16      343.68      337.00      7.39 o 
  -2   0  16       12.09       12.06      1.57 o 
  -1   0  16      212.48      202.66      5.31 o 
   0   0  16      585.63      554.88     10.65 o 
   1   0  16      373.23      358.79      7.78 o 
   2   0  16       52.74       47.88      2.64 o 
   3   0  16      652.81      649.07     24.67 o 
   4   0  16      968.86      994.92     23.14 o 
   5   0  16      205.31      212.17      9.33 o 
   6   0  16      509.48      529.67     14.34 o 
   7   0  16      101.44       98.53      5.34 o 
   8   0  16       34.54       31.76      3.55 o 
   9   0  16       30.74       34.20      3.70 o 
  10   0  16        0.06       -1.24      1.95 o 
  11   0  16       84.45       89.98      5.54 o 
  12   0  16       72.46       76.67      5.16 o 
 -16   1  16        3.96        3.82      1.69 o 
 -15   1  16        7.89       11.96      2.00 o 
 -14   1  16       13.27       15.93      1.71 o 
 -13   1  16        0.82        0.33      1.11 o 
 -12   1  16        5.17        4.72      1.55 o 
 -11   1  16        7.60        6.33      1.44 o 
 -10   1  16       26.86       28.86      2.21 o 
  -9   1  16       18.46       20.35      1.63 o 
  -8   1  16      119.47      127.68      3.14 o 
  -7   1  16      156.61      149.68      3.00 o 
  -6   1  16        1.57        1.48      0.77 o 
  -5   1  16      136.90      122.82      4.06 o 
  -4   1  16       15.03       13.87      1.09 o 
  -3   1  16        0.13       -0.22      0.69 o 
  -2   1  16       53.92       52.89      1.86 o 
  -1   1  16        7.46        8.42      1.06 o 
   0   1  16        2.13        2.16      0.81 o 
   1   1  16        1.13        1.05      0.84 o 
   2   1  16        8.29        9.72      1.14 o 
   3   1  16        5.96        6.07      1.23 o 
   4   1  16       50.11       52.93      2.38 o 
   5   1  16       19.69       19.40      2.96 o 
   6   1  16       22.22       27.62      2.20 o 
   7   1  16       13.85       12.11      2.02 o 
   8   1  16       42.36       43.51      2.74 o 
   9   1  16       30.99       24.51      2.31 o 
  10   1  16       45.04       45.15      2.86 o 
  11   1  16        2.80        3.24      1.67 o 
  12   1  16        2.09        2.76      1.60 o 
 -16   2  16       20.31       21.10      3.00 o 
 -15   2  16       61.06       44.00      3.85 o 
 -14   2  16       45.53       43.85      3.81 o 
 -13   2  16      168.42      175.04     10.43 o 
 -12   2  16        0.40        0.15      1.77 o 
 -11   2  16        1.12        1.53      1.84 o 
 -10   2  16      180.25      172.82      5.17 o 
  -9   2  16       71.05       72.14      2.91 o 
  -8   2  16      178.69      160.91      3.91 o 
  -7   2  16        2.99        2.46      1.02 o 
  -6   2  16       40.13       39.33      1.83 o 
  -5   2  16       43.13       44.42      1.76 o 
  -4   2  16       58.76       52.53      1.88 o 
  -3   2  16        7.36        4.91      0.88 o 
  -2   2  16      540.23      550.59      6.94 o 
  -1   2  16      207.80      219.21      4.21 o 
   0   2  16      132.91      119.29      3.74 o 
   1   2  16       64.95       61.48      2.24 o 
   2   2  16      300.01      282.29      5.33 o 
   3   2  16       33.40       29.63      1.85 o 
   4   2  16      172.58      171.90      6.24 o 
   5   2  16      171.52      172.67      4.36 o 
   6   2  16      143.63      149.41      6.71 o 
   7   2  16      286.82      275.46      6.58 o 
   8   2  16      116.30      116.17      4.11 o 
   9   2  16       22.63       18.78      2.12 o 
  10   2  16       73.05       68.65      3.36 o 
  11   2  16        5.72        5.57      1.69 o 
  12   2  16       10.32        8.99      1.84 o 
 -15   3  16        1.02        1.60      1.81 o 
 -14   3  16        1.72       -0.17      2.83 o 
 -13   3  16       25.89       28.79      3.46 o 
 -12   3  16      115.43      127.53      5.51 o 
 -11   3  16        4.64        6.83      1.96 o 
 -10   3  16        6.41        6.40      1.68 o 
  -9   3  16        0.39       -0.77      1.04 o 
  -8   3  16        0.02       -1.06      0.97 o 
  -7   3  16       15.72       14.93      1.62 o 
  -6   3  16       30.99       32.14      2.15 o 
  -5   3  16       14.63       13.05      1.46 o 
  -4   3  16       87.45       83.17      2.49 o 
  -3   3  16      385.31      367.20      5.55 o 
  -2   3  16        6.96        8.69      0.96 o 
  -1   3  16      105.54      108.54      2.81 o 
   0   3  16       45.47       50.81      2.16 o 
   1   3  16      115.96      125.90      3.55 o 
   2   3  16      311.52      320.68      6.97 o 
   3   3  16        5.79        6.13      1.30 o 
   4   3  16        3.43        3.25      1.22 o 
   5   3  16      102.20       96.90      3.52 o 
   6   3  16       24.13       25.62      2.02 o 
   7   3  16        0.67       -0.08      1.34 o 
   8   3  16       30.49       31.39      4.58 o 
   9   3  16       62.17       60.91      3.43 o 
  10   3  16        0.70        1.81      1.53 o 
  11   3  16        0.08        0.02      1.44 o 
 -15   4  16       10.69       15.35      2.39 o 
 -14   4  16       76.67       83.33      4.33 o 
 -13   4  16       98.36      101.15      4.69 o 
 -12   4  16       57.13       55.71      3.50 o 
 -11   4  16        1.59        2.89      1.62 o 
 -10   4  16        3.35        2.60      1.62 o 
  -9   4  16       44.03       40.75      2.23 o 
  -8   4  16       41.71       46.01      2.29 o 
  -7   4  16        0.00        0.25      0.99 o 
  -6   4  16       31.38       32.83      1.92 o 
  -5   4  16       23.70       23.72      1.66 o 
  -4   4  16       20.15       18.67      1.22 o 
  -3   4  16        2.48        3.36      0.81 o 
  -2   4  16      232.80      235.24      4.11 o 
  -1   4  16      124.37      123.32      3.45 o 
   0   4  16      114.82      106.96      2.76 o 
   1   4  16       16.34       20.29      1.88 o 
   2   4  16      123.64      114.91      3.54 o 
   3   4  16      283.19      270.87      6.07 o 
   4   4  16       53.31       47.86      2.80 o 
   5   4  16       21.84       21.34      2.22 o 
   6   4  16       19.72       19.76      3.22 o 
   7   4  16       24.13       20.97      3.61 o 
   8   4  16       40.50       34.90      3.53 o 
   9   4  16        6.07        5.70      2.73 o 
  10   4  16        8.96        7.68      4.11 o 
  11   4  16        2.53        0.85      3.52 o 
 -14   5  16      166.51      202.57      6.35 o 
 -13   5  16       23.32       20.72      1.94 o 
 -12   5  16        5.16        5.62      1.39 o 
 -11   5  16        0.32        2.90      1.21 o 
 -10   5  16       18.66       12.65      1.62 o 
  -9   5  16       25.88       30.94      1.98 o 
  -8   5  16       24.59       22.16      1.38 o 
  -7   5  16        0.66        1.15      0.81 o 
  -6   5  16      154.78      152.09      3.22 o 
  -5   5  16       51.36       45.71      1.55 o 
  -4   5  16      306.56      308.97      6.01 o 
  -3   5  16      169.81      168.60      3.81 o 
  -2   5  16      144.17      133.56      3.33 o 
  -1   5  16      401.89      392.81      7.01 o 
   0   5  16       55.14       62.48      2.86 o 
   1   5  16        3.67        3.25      0.93 o 
   2   5  16       34.45       31.18      2.18 o 
   3   5  16       10.32       10.79      1.60 o 
   4   5  16       20.94       19.57      2.46 o 
   5   5  16       94.42       94.63      5.53 o 
   6   5  16       96.09       82.34      5.26 o 
   7   5  16       91.30       76.29      5.17 o 
   8   5  16       43.75       45.72      8.70 o 
   9   5  16       68.94       68.77      5.28 o 
  10   5  16       63.98       63.97      7.43 o 
 -12   6  16       12.76        9.35      3.97 o 
 -11   6  16        0.96        2.32      2.95 o 
 -10   6  16        0.02        3.82      1.89 o 
  -9   6  16        0.51        0.19      1.49 o 
  -8   6  16       56.06       61.17      4.16 o 
  -7   6  16      120.00      135.05      5.16 o 
  -6   6  16        3.76        5.96      1.46 o 
  -5   6  16        4.17        3.41      0.97 o 
  -4   6  16        2.24        1.78      0.89 o 
  -3   6  16        0.37        1.83      0.88 o 
  -2   6  16       15.67       16.33      1.41 o 
  -1   6  16        1.18        0.69      0.87 o 
   0   6  16       29.81       34.29      2.98 o 
   1   6  16       15.01       15.64      2.15 o 
   2   6  16        1.98        3.36      1.65 o 
   3   6  16       53.88       51.42      4.18 o 
   4   6  16        9.55       12.25      2.69 o 
   5   6  16        2.30        2.99      1.59 o 
   6   6  16        3.55        3.64      1.50 o 
   7   6  16       29.65       30.37      2.48 o 
   8   6  16       12.03       11.36      5.16 o 
   9   6  16        0.20        2.42      2.26 o 
 -12   7  16       99.76      111.81      5.89 o 
 -11   7  16        7.32        4.23      3.94 o 
 -10   7  16       11.57       12.54      3.83 o 
  -9   7  16        9.42       10.18      2.35 o 
  -8   7  16        8.74        8.93      1.91 o 
  -7   7  16       15.01       13.01      2.20 o 
  -6   7  16       84.78       87.05      4.15 o 
  -5   7  16      218.14      219.81      6.73 o 
  -4   7  16       54.21       61.15      3.49 o 
  -3   7  16      173.22      179.64      5.92 o 
  -2   7  16        7.21        8.03      1.74 o 
  -1   7  16       29.05       31.69      2.66 o 
   0   7  16       30.87       32.68      2.71 o 
   1   7  16       22.05       23.53      2.41 o 
   2   7  16       14.47       12.35      2.06 o 
   3   7  16        5.19        8.24      1.88 o 
   4   7  16      155.05      158.21      4.84 o 
   5   7  16        0.70        2.15      1.55 o 
   6   7  16       22.58       25.98      3.57 o 
   7   7  16       10.75       14.99      8.25 o 
   8   7  16       10.32       11.53      2.99 o 
 -11   8  16       42.25       49.28      6.46 o 
 -10   8  16        4.82        2.69      1.71 o 
  -9   8  16       36.19       35.69      3.13 o 
  -8   8  16       54.78       55.75      3.65 o 
  -7   8  16        1.64        1.46      1.59 o 
  -6   8  16        1.37       -0.31      1.43 o 
  -5   8  16        6.14        5.45      1.76 o 
  -4   8  16       16.39       14.79      3.45 o 
  -3   8  16       64.23       65.58      3.70 o 
  -2   8  16        5.86        4.97      1.75 o 
  -1   8  16       48.47       47.85      3.30 o 
   0   8  16       60.16       56.10      3.50 o 
   1   8  16      108.48       98.94      4.55 o 
   2   8  16      234.09      226.03      7.00 o 
   3   8  16      223.33      224.09      8.55 o 
   4   8  16       70.82       65.17      3.85 o 
   5   8  16       35.67       31.50      2.92 o 
   6   8  16       58.65       59.83      3.76 o 
   7   8  16       33.47       30.72      7.54 o 
  -9   9  16        4.33        4.44      1.95 o 
  -8   9  16       80.48       86.15      4.50 o 
  -7   9  16      149.09      161.16      6.05 o 
  -6   9  16        7.00       10.60      2.23 o 
  -5   9  16        0.13       -0.61      1.41 o 
  -4   9  16       43.60       42.06      3.95 o 
  -3   9  16       45.02       44.92      3.34 o 
  -2   9  16       47.72       52.31      3.46 o 
  -1   9  16        8.30        9.05      1.95 o 
   0   9  16        4.82        3.08      1.62 o 
   1   9  16        9.52       10.53      2.44 o 
   2   9  16       11.70       12.38      2.82 o 
   3   9  16       28.37       29.78      2.86 o 
   4   9  16        6.89        4.27      1.77 o 
   5   9  16        1.52        0.88      1.67 o 
  -5  10  16       30.48       31.12      3.06 o 
  -4  10  16      142.28      153.69      5.93 o 
  -3  10  16        4.48        3.41      1.76 o 
  -2  10  16        5.06        6.09      1.92 o 
  -1  10  16       52.81       60.34      3.83 o 
   0  10  16       22.90       27.68      2.89 o 
   1  10  16      277.97      302.46      8.55 o 
 -15   1  17        1.91        2.11      1.56 o 
 -14   1  17        5.09        3.68      1.69 o 
 -13   1  17        8.35        7.92      1.44 o 
 -12   1  17       18.77       21.86      2.13 o 
 -11   1  17      104.40      102.01      3.77 o 
 -10   1  17       83.05       88.49      3.50 o 
  -9   1  17      377.39      380.32      7.48 o 
  -8   1  17       76.11       79.25      2.82 o 
  -7   1  17        0.21        1.76      1.01 o 
  -6   1  17        1.17       -0.41      0.77 o 
  -5   1  17       16.09       15.43      1.27 o 
  -4   1  17       75.19       79.01      2.16 o 
  -3   1  17        8.18        9.55      1.04 o 
  -2   1  17       76.76       79.68      2.32 o 
  -1   1  17       66.80       70.57      2.33 o 
   0   1  17       30.85       35.23      1.87 o 
   1   1  17        1.89        3.70      1.10 o 
   2   1  17       21.18       21.25      2.12 o 
   3   1  17       64.11       63.63      2.65 o 
   4   1  17        5.61        3.59      1.38 o 
   5   1  17       72.62       78.93      3.84 o 
   6   1  17        2.28        2.36      1.39 o 
   7   1  17        1.61        2.95      1.43 o 
   8   1  17       28.05       27.38      2.36 o 
   9   1  17       39.57       37.68      2.67 o 
  10   1  17       27.99       31.43      2.59 o 
  11   1  17      143.89      152.65     10.38 o 
 -15   2  17        7.60        6.48      2.14 o 
 -14   2  17        4.24        5.20      2.20 o 
 -13   2  17       78.34       87.33      4.95 o 
 -12   2  17        1.84        0.33      1.76 o 
 -11   2  17        9.81       10.72      2.35 o 
 -10   2  17      242.71      241.40      8.06 o 
  -9   2  17        7.04        3.18      1.46 o 
  -8   2  17        1.20        0.79      1.14 o 
  -7   2  17      106.71      100.10      3.36 o 
  -6   2  17       45.35       42.06      2.25 o 
  -5   2  17        0.87        2.04      0.94 o 
  -4   2  17       21.45       23.23      1.87 o 
  -3   2  17      211.64      207.47      3.97 o 
  -2   2  17        1.89        3.02      0.90 o 
  -1   2  17       70.38       74.28      2.39 o 
   0   2  17       94.83       92.35      3.57 o 
   1   2  17        5.48        4.45      2.08 o 
   2   2  17      167.96      172.62      4.92 o 
   3   2  17       65.34       69.07      5.10 o 
   4   2  17       19.86       19.74      2.12 o 
   5   2  17      148.60      153.04      6.94 o 
   6   2  17        4.82        3.05      2.30 o 
   7   2  17       55.06       51.78      2.86 o 
   8   2  17       31.38       26.76      2.31 o 
   9   2  17       70.49       66.03      3.31 o 
  10   2  17       12.82       10.68      1.91 o 
  11   2  17        0.03        1.61      1.49 o 
 -15   3  17       14.13       19.75      3.66 o 
 -14   3  17        2.08        4.75      3.60 o 
 -13   3  17       79.15       86.73      4.79 o 
 -12   3  17       59.26       63.94      5.19 o 
 -11   3  17        0.10        3.06      2.30 o 
 -10   3  17        9.06        9.64      2.27 o 
  -9   3  17        0.15       -0.77      1.18 o 
  -8   3  17       34.20       30.87      2.15 o 
  -7   3  17       33.70       35.07      2.13 o 
  -6   3  17        9.37        6.18      1.29 o 
  -5   3  17       58.56       58.98      2.54 o 
  -4   3  17      103.21      103.14      3.67 o 
  -3   3  17      175.12      187.17      3.85 o 
  -2   3  17       21.35       23.97      1.75 o 
  -1   3  17        6.41        6.49      1.22 o 
   0   3  17      341.06      340.75      6.44 o 
   1   3  17        8.73        8.62      1.41 o 
   2   3  17       70.09       68.40      2.98 o 
   3   3  17        0.92        1.73      1.22 o 
   4   3  17       24.43       22.30      2.13 o 
   5   3  17       10.57       11.02      1.59 o 
   6   3  17        0.10        0.47      1.33 o 
   7   3  17       58.13       55.37      3.20 o 
   8   3  17       23.46       23.09      2.35 o 
   9   3  17       17.58       17.15      2.18 o 
  10   3  17       24.21       23.24      4.14 o 
  11   3  17        0.10        0.40      1.50 o 
 -14   4  17       25.27       24.01      6.24 o 
 -13   4  17      107.27      111.46      6.58 o 
 -12   4  17      125.50      138.28      8.28 o 
 -11   4  17       96.79       91.85      6.26 o 
 -10   4  17       27.89       23.75      2.54 o 
  -9   4  17        1.20        2.29      1.33 o 
  -8   4  17       11.84       11.32      1.60 o 
  -7   4  17       71.79       74.24      2.80 o 
  -6   4  17       55.78       54.96      2.42 o 
  -5   4  17        2.99        0.72      1.04 o 
  -4   4  17       86.96       86.90      2.67 o 
  -3   4  17      169.28      174.87      4.17 o 
  -2   4  17        4.54        3.96      1.11 o 
  -1   4  17      192.08      179.49      4.16 o 
   0   4  17       96.75      101.84      2.99 o 
   1   4  17       10.89       12.54      2.29 o 
   2   4  17      187.52      190.94      4.90 o 
   3   4  17       50.61       49.56      2.42 o 
   4   4  17       30.95       34.05      2.95 o 
   5   4  17      141.42      138.31      4.39 o 
   6   4  17      120.14      130.07      4.24 o 
   7   4  17      110.21      103.52      6.09 o 
   8   4  17       48.92       53.72      6.58 o 
   9   4  17       49.57       51.12      4.79 o 
  10   4  17       30.87       31.77      5.07 o 
 -13   5  17        6.08        8.90      2.21 o 
 -12   5  17       24.37       29.42      3.94 o 
 -11   5  17       12.40       13.25      1.59 o 
 -10   5  17        7.73        8.05      1.40 o 
  -9   5  17       28.09       25.72      1.87 o 
  -8   5  17        7.56        7.15      1.51 o 
  -7   5  17       18.55       21.07      1.54 o 
  -6   5  17        3.27        2.64      0.91 o 
  -5   5  17       35.37       41.66      3.33 o 
  -4   5  17        8.98       11.62      1.44 o 
  -3   5  17        9.84       10.63      1.37 o 
  -2   5  17        7.44        8.59      1.53 o 
  -1   5  17      105.06      105.61      3.74 o 
   0   5  17       45.86       44.17      2.58 o 
   1   5  17        0.30        1.66      1.71 o 
   2   5  17        8.14        7.09      1.66 o 
   3   5  17        5.08        5.66      1.72 o 
   4   5  17        0.69       -0.62      1.39 o 
   5   5  17       12.87       11.29      2.92 o 
   6   5  17        5.59        9.65      2.73 o 
   7   5  17       19.81       15.38      3.16 o 
   8   5  17        1.19        3.98      2.48 o 
   9   5  17        0.14       -0.19      2.30 o 
 -12   6  17       84.48       75.69      7.71 o 
 -11   6  17       93.03      102.67      8.79 o 
 -10   6  17       16.75        9.92      4.03 o 
  -9   6  17        0.68       -1.13      2.66 o 
  -8   6  17        1.56        0.80      1.66 o 
  -7   6  17        0.37       -0.39      1.33 o 
  -6   6  17       18.98       16.97      2.54 o 
  -5   6  17        1.17        0.70      1.00 o 
  -4   6  17        0.67        4.00      1.89 o 
  -3   6  17        3.96        3.77      1.18 o 
  -2   6  17      175.05      169.18      4.39 o 
  -1   6  17      125.01      124.85      3.73 o 
   0   6  17      122.28      126.19      4.63 o 
   1   6  17      828.31      848.38     13.78 o 
   2   6  17      324.88      336.48     10.55 o 
   3   6  17       71.84       73.20      3.39 o 
   4   6  17       58.71       58.30      3.22 o 
   5   6  17       15.64       14.42      1.98 o 
   6   6  17        5.39        2.56      1.50 o 
   7   6  17       60.48       60.19      3.39 o 
   8   6  17       78.17       72.04      3.79 o 
 -11   7  17        1.96        0.51      3.17 o 
 -10   7  17       26.20       25.04      3.24 o 
  -9   7  17        1.96        0.78      1.56 o 
  -8   7  17       14.16       12.59      2.19 o 
  -7   7  17       18.30       18.09      2.43 o 
  -6   7  17        7.53        5.62      1.87 o 
  -5   7  17        1.96        2.69      1.70 o 
  -4   7  17        5.88        7.57      2.02 o 
  -3   7  17       46.75       45.69      3.38 o 
  -2   7  17        1.11       -0.24      1.32 o 
  -1   7  17       75.45       75.30      3.89 o 
   0   7  17        7.82        6.25      1.77 o 
   1   7  17        6.69        8.25      2.17 o 
   2   7  17        5.90        4.56      1.73 o 
   3   7  17       94.73      100.96      6.71 o 
   4   7  17       33.45       30.56      5.73 o 
   5   7  17        4.89        3.55      2.22 o 
   6   7  17       27.36       25.58      3.62 o 
   7   7  17        1.71        0.46      3.80 o 
  -9   8  17       15.15       12.78      2.28 o 
  -8   8  17       17.15       18.06      2.55 o 
  -7   8  17        0.01        1.41      1.66 o 
  -6   8  17       19.89       27.11      2.80 o 
  -5   8  17       23.02       19.34      2.74 o 
  -4   8  17       15.15       14.86      2.35 o 
  -3   8  17       63.78       66.91      3.91 o 
  -2   8  17       87.88      100.26      4.65 o 
  -1   8  17      113.89      115.07      4.97 o 
   0   8  17      247.79      266.56      9.84 o 
   1   8  17      182.02      192.06      6.49 o 
   2   8  17      151.32      173.13      6.12 o 
   3   8  17      132.32      143.25      6.88 o 
   4   8  17       50.65       48.41      3.59 o 
   5   8  17        2.48        2.27      3.57 o 
  -7   9  17        4.41        4.02      1.80 o 
  -6   9  17       34.73       36.12      3.25 o 
  -5   9  17       59.37       59.16      3.94 o 
  -4   9  17       20.68       25.19      2.84 o 
  -3   9  17        0.55        1.43      1.57 o 
  -2   9  17        3.19        5.09      1.81 o 
  -1   9  17       11.85       12.31      2.22 o 
   0   9  17        7.95        8.41      2.07 o 
   1   9  17        0.19        3.37      1.68 o 
   2   9  17       10.84       10.58      2.15 o 
   3   9  17       26.60       28.01      2.95 o 
 -15   0  18        5.34        7.19      2.46 o 
 -14   0  18        0.02       -0.66      2.24 o 
 -13   0  18        0.36        2.27      2.04 o 
 -12   0  18       15.95       15.66      5.81 o 
 -11   0  18      135.77      125.17      6.03 o 
 -10   0  18      147.30      143.23      6.33 o 
  -9   0  18      188.57      181.25      7.11 o 
  -8   0  18       64.33       52.86      3.48 o 
  -7   0  18      121.26      123.39      5.01 o 
  -6   0  18       17.26       18.96      2.35 o 
  -5   0  18      271.42      263.26      6.33 o 
  -4   0  18      207.36      208.29      5.49 o 
  -3   0  18       26.75       27.85      2.30 o 
  -2   0  18      442.42      437.17     10.46 o 
  -1   0  18      377.74      359.79      9.13 o 
   0   0  18      220.98      236.24      7.00 o 
   1   0  18      366.55      378.33      9.55 o 
   2   0  18      668.55      634.97     16.37 o 
   3   0  18      302.05      318.89     10.21 o 
   4   0  18        2.03        0.43      1.91 o 
   5   0  18       30.25       25.54      3.14 o 
   6   0  18       40.79       36.89      3.83 o 
   7   0  18       12.94       13.53      2.79 o 
   8   0  18      182.51      184.78      7.82 o 
   9   0  18       58.80       69.04      5.05 o 
  10   0  18        1.29       -0.40      2.11 o 
 -14   1  18       15.10       19.17      2.21 o 
 -13   1  18       25.64       27.24      2.42 o 
 -12   1  18        1.78        1.73      1.45 o 
 -11   1  18       14.68       17.58      2.85 o 
 -10   1  18      129.11      140.85      5.36 o 
  -9   1  18       27.24       30.49      2.56 o 
  -8   1  18       80.19       79.30      4.19 o 
  -7   1  18        7.82        8.61      1.49 o 
  -6   1  18        3.00        2.18      1.13 o 
  -5   1  18      139.32      129.44      3.46 o 
  -4   1  18        0.26        0.67      1.01 o 
  -3   1  18       35.72       35.94      1.79 o 
  -2   1  18        3.16        4.03      1.03 o 
  -1   1  18        4.46        4.72      1.15 o 
   0   1  18       11.85       13.57      1.43 o 
   1   1  18       19.34       21.73      1.79 o 
   2   1  18        6.11        8.37      1.45 o 
   3   1  18       10.27       11.39      1.72 o 
   4   1  18        0.03       -0.34      1.28 o 
   5   1  18       16.04       16.03      1.95 o 
   6   1  18        0.10        0.60      1.35 o 
   7   1  18        1.73        2.00      1.45 o 
   8   1  18        1.55        2.41      1.62 o 
   9   1  18       28.64       29.46      3.53 o 
  10   1  18      169.55      189.72     12.97 o 
 -14   2  18        2.15        3.85      1.96 o 
 -13   2  18       19.77       17.77      3.69 o 
 -12   2  18       19.85       16.84      2.78 o 
 -11   2  18       75.01       74.74      4.53 o 
 -10   2  18        2.76        3.42      1.90 o 
  -9   2  18        0.03        0.86      2.07 o 
  -8   2  18        5.82        2.75      1.59 o 
  -7   2  18        8.39        4.71      1.37 o 
  -6   2  18        0.05       -0.96      1.08 o 
  -5   2  18      331.77      344.32      6.26 o 
  -4   2  18       91.53       97.52      3.01 o 
  -3   2  18      286.74      281.85      5.43 o 
  -2   2  18        8.66        9.36      1.21 o 
  -1   2  18       40.32       36.69      1.92 o 
   0   2  18      116.46      110.67      3.46 o 
   1   2  18      238.44      240.36      5.40 o 
   2   2  18      183.24      178.93      4.57 o 
   3   2  18       85.25       82.06      3.09 o 
   4   2  18      250.66      251.50      5.67 o 
   5   2  18       42.77       40.88      2.61 o 
   6   2  18        3.57        3.50      1.52 o 
   7   2  18       38.77       39.07      2.64 o 
   8   2  18        4.17        4.77      1.66 o 
   9   2  18        0.06        1.74      1.52 o 
  10   2  18        2.21        1.19      1.49 o 
 -14   3  18        1.22        0.93      1.86 o 
 -13   3  18       15.22       19.99      4.88 o 
 -12   3  18       19.44       14.71      4.76 o 
 -11   3  18       21.07       19.30      3.46 o 
 -10   3  18       73.50       75.91      4.29 o 
  -9   3  18       14.98       15.81      2.34 o 
  -8   3  18       12.93       12.03      1.90 o 
  -7   3  18       10.87       10.95      1.67 o 
  -6   3  18       74.79       73.42      2.92 o 
  -5   3  18       92.44       94.20      3.24 o 
  -4   3  18       15.89       16.61      1.66 o 
  -3   3  18        4.47        5.31      1.31 o 
  -2   3  18      230.65      239.24      5.91 o 
  -1   3  18       27.92       29.12      1.92 o 
   0   3  18       18.45       15.94      1.57 o 
   1   3  18        3.21        3.42      1.39 o 
   2   3  18      299.65      308.73      8.88 o 
   3   3  18        7.55        8.00      2.06 o 
   4   3  18       11.09       10.63      1.61 o 
   5   3  18       56.88       55.07      3.22 o 
   6   3  18       28.88       30.40      2.92 o 
   7   3  18       33.07       34.29      2.74 o 
   8   3  18        2.54        1.41      1.50 o 
   9   3  18        3.15        4.81      1.66 o 
 -13   4  18        4.72        7.86      1.99 o 
 -12   4  18       38.11       42.06      6.21 o 
 -11   4  18        9.77       11.86      2.07 o 
 -10   4  18        3.42        2.30      2.30 o 
  -9   4  18       51.72       53.36      3.09 o 
  -8   4  18       12.67       14.83      1.85 o 
  -7   4  18        0.75        0.41      1.10 o 
  -6   4  18        4.23        1.75      1.20 o 
  -5   4  18       20.25       21.79      1.86 o 
  -4   4  18       18.86       20.43      1.78 o 
  -3   4  18       51.28       53.50      2.35 o 
  -2   4  18       40.72       42.23      2.35 o 
  -1   4  18        2.25        1.03      1.76 o 
   0   4  18      626.06      623.45     11.20 o 
   1   4  18       50.49       48.48      2.22 o 
   2   4  18       66.67       62.83      2.60 o 
   3   4  18        0.92        0.04      1.76 o 
   4   4  18       24.79       23.40      3.15 o 
   5   4  18      108.06       99.50      3.71 o 
   6   4  18       13.93       15.11      4.20 o 
   7   4  18        0.00       -0.60      2.89 o 
   8   4  18        5.81        1.91      2.44 o 
   9   4  18        6.79        5.01      2.78 o 
 -12   5  18       45.49       54.31      4.25 o 
 -11   5  18        3.70        4.42      2.27 o 
 -10   5  18        0.30        0.44      2.69 o 
  -9   5  18       23.38       29.19      2.98 o 
  -8   5  18       51.11       46.57      3.62 o 
  -7   5  18      266.79      278.75      8.88 o 
  -6   5  18       19.64       17.65      2.19 o 
  -5   5  18       93.15       95.03      4.07 o 
  -4   5  18      151.62      152.25      5.22 o 
  -3   5  18        4.14        3.25      1.54 o 
  -2   5  18        1.51        2.13      1.44 o 
  -1   5  18        5.05        8.35      2.09 o 
   0   5  18       13.00       10.84      2.30 o 
   1   5  18       34.09       33.40      3.18 o 
   2   5  18        4.24        4.75      1.69 o 
   3   5  18      137.59      129.41      4.83 o 
   4   5  18       91.34       87.19      4.07 o 
   5   5  18      156.73      145.63      7.21 o 
   6   5  18       41.94       41.45      7.68 o 
   7   5  18        8.54        4.92      2.74 o 
   8   5  18       55.12       57.20      5.12 o 
 -11   6  18        0.01        0.34      2.83 o 
 -10   6  18        5.20        5.39      3.63 o 
  -9   6  18        2.97        1.02      3.06 o 
  -8   6  18       13.22       19.84      4.88 o 
  -7   6  18        3.89        3.07      2.26 o 
  -6   6  18       50.15       56.96      4.89 o 
  -5   6  18       43.05       44.54      2.66 o 
  -4   6  18        0.21       -0.13      1.24 o 
  -3   6  18        0.59        0.50      1.40 o 
  -2   6  18        1.51        1.34      1.38 o 
  -1   6  18        0.23        6.74      1.67 o 
   0   6  18       73.95       77.06      3.51 o 
   1   6  18        0.17        0.55      1.53 o 
   2   6  18       25.84       28.89      2.76 o 
   3   6  18        2.30        2.83      1.73 o 
   4   6  18        1.50        4.06      1.56 o 
   5   6  18        8.04        6.54      1.76 o 
   6   6  18       13.30       16.82      3.42 o 
   7   6  18       32.39       32.59      2.66 o 
 -10   7  18       37.77       36.57      6.35 o 
  -9   7  18       35.51       43.13      9.89 o 
  -8   7  18       64.26       67.34      4.06 o 
  -7   7  18       57.32       68.09      4.03 o 
  -6   7  18       17.94       19.33      2.55 o 
  -5   7  18       18.29       17.53      2.42 o 
  -4   7  18        1.50        1.78      1.57 o 
  -3   7  18       10.06        9.37      2.13 o 
  -2   7  18        6.17        8.25      1.98 o 
  -1   7  18       58.80       59.38      3.69 o 
   0   7  18       24.57       26.02      3.05 o 
   1   7  18       18.89       18.35      3.42 o 
   2   7  18        5.25        0.23      3.29 o 
   3   7  18       24.56       28.06      5.50 o 
   4   7  18        9.62        4.08      3.52 o 
   5   7  18       12.68       10.79      2.93 o 
  -8   8  18        6.47        8.20      2.10 o 
  -7   8  18       36.55       34.58      3.17 o 
  -6   8  18       11.22       12.01      2.32 o 
  -5   8  18        4.64        4.84      1.94 o 
  -4   8  18       43.39       50.72      3.71 o 
  -3   8  18      133.96      142.52      5.67 o 
  -2   8  18       64.45       74.77      7.05 o 
  -1   8  18      101.77      100.63      4.80 o 
   0   8  18      209.69      212.24      7.63 o 
   1   8  18       66.82       67.71      5.95 o 
   2   8  18       18.49       18.23      2.47 o 
   3   8  18       23.81       15.70      4.82 o 
  -3   9  18        5.11        4.56      1.93 o 
  -2   9  18        2.10        2.90      1.78 o 
  -1   9  18        4.05        4.90      1.93 o 
 -14   1  19       39.95       49.18      3.04 o 
 -13   1  19       58.06       65.76      3.36 o 
 -12   1  19       74.12       77.50      4.04 o 
 -11   1  19       19.94       17.59      2.35 o 
 -10   1  19       11.72        8.65      1.99 o 
  -9   1  19        0.02        0.33      1.45 o 
  -8   1  19        4.79        4.02      2.03 o 
  -7   1  19       79.75       82.35      3.80 o 
  -6   1  19       29.24       24.33      2.18 o 
  -5   1  19        0.18       -0.45      1.05 o 
  -4   1  19        8.78        9.22      1.39 o 
  -3   1  19       49.61       50.22      2.13 o 
  -2   1  19        0.04        0.30      0.94 o 
  -1   1  19       49.45       51.50      2.35 o 
   0   1  19        1.07        0.33      1.15 o 
   1   1  19        4.92        4.72      1.36 o 
   2   1  19        0.91        0.73      1.10 o 
   3   1  19        0.02        0.17      1.29 o 
   4   1  19       14.65       20.50      3.38 o 
   5   1  19       71.50       69.63      3.85 o 
   6   1  19       87.16       83.48      3.70 o 
   7   1  19       61.58       66.92      3.41 o 
   8   1  19      190.87      200.01      5.91 o 
   9   1  19      115.49      123.89      4.64 o 
 -13   2  19        0.57        3.07      1.92 o 
 -12   2  19       29.45       27.25      3.23 o 
 -11   2  19       81.38       82.73      4.81 o 
 -10   2  19       17.61       24.78      2.99 o 
  -9   2  19       74.91       77.26      9.44 o 
  -8   2  19        9.50       12.54      2.38 o 
  -7   2  19       21.01       22.90      2.35 o 
  -6   2  19       62.55       63.31      3.09 o 
  -5   2  19       33.31       32.92      2.12 o 
  -4   2  19       90.14       91.06      3.63 o 
  -3   2  19        0.22        0.36      1.10 o 
  -2   2  19       25.24       28.70      1.99 o 
  -1   2  19      113.11      113.79      4.45 o 
   0   2  19       41.07       47.69      4.06 o 
   1   2  19       97.53      100.94      3.44 o 
   2   2  19       10.02       17.88      2.62 o 
   3   2  19        0.09        2.62      1.22 o 
   4   2  19      112.26      110.13      4.00 o 
   5   2  19        9.17        8.97      1.72 o 
   6   2  19       40.13       38.42      3.04 o 
   7   2  19        9.51        6.64      1.77 o 
   8   2  19        9.84        9.27      1.83 o 
   9   2  19        8.06        8.23      1.83 o 
 -13   3  19       22.15       20.30      2.79 o 
 -12   3  19        0.20        0.20      1.76 o 
 -11   3  19      122.69      123.92      5.57 o 
 -10   3  19        0.01       -0.38      1.70 o 
  -9   3  19        6.59        7.57      2.08 o 
  -8   3  19       14.26       15.04      2.04 o 
  -7   3  19       34.58       40.00      3.35 o 
  -6   3  19       55.06       62.23      3.29 o 
  -5   3  19       60.07       61.37      2.95 o 
  -4   3  19        0.92        0.99      1.27 o 
  -3   3  19        9.67        8.57      1.72 o 
  -2   3  19       16.91       14.93      2.13 o 
  -1   3  19       40.52       39.94      2.69 o 
   0   3  19      104.93       97.49      3.51 o 
   1   3  19      250.06      253.76      6.02 o 
   2   3  19       41.32       39.45      2.86 o 
   3   3  19        0.14       -0.20      1.81 o 
   4   3  19      104.00       99.04      4.22 o 
   5   3  19       27.32       20.46      2.32 o 
   6   3  19       38.85       36.52      2.82 o 
   7   3  19       13.78       11.02      2.00 o 
   8   3  19        2.18        2.48      1.61 o 
 -12   4  19       23.27       32.93      5.24 o 
 -11   4  19        9.40       12.22      2.17 o 
 -10   4  19       43.49       48.36      3.30 o 
  -9   4  19        3.15        4.03      1.54 o 
  -8   4  19        7.81        9.86      1.71 o 
  -7   4  19       64.92       69.82      3.28 o 
  -6   4  19       30.16       27.46      2.25 o 
  -5   4  19       48.81       50.87      2.80 o 
  -4   4  19      100.88      104.43      3.88 o 
  -3   4  19        4.12        2.84      1.40 o 
  -2   4  19       82.43       79.36      5.85 o 
  -1   4  19       72.20       75.82      3.44 o 
   0   4  19        7.78        7.17      1.55 o 
   1   4  19      155.73      155.38      4.22 o 
   2   4  19       46.86       45.61      2.98 o 
   3   4  19       89.02       94.87      6.67 o 
   4   4  19      145.80      150.77      7.34 o 
   5   4  19       11.02        9.86      2.97 o 
   6   4  19       57.02       60.40      6.92 o 
   7   4  19       22.94       27.71      3.99 o 
   8   4  19       10.25        7.53      2.88 o 
 -11   5  19        0.57        3.57      2.10 o 
 -10   5  19        5.67        7.53      2.00 o 
  -9   5  19       16.25       20.98      3.37 o 
  -8   5  19       14.93       20.00      2.66 o 
  -7   5  19       15.20       16.00      2.25 o 
  -6   5  19       32.03       31.59      2.64 o 
  -5   5  19        4.66        3.45      1.66 o 
  -4   5  19       51.76       52.23      3.23 o 
  -3   5  19        4.80        3.85      1.61 o 
  -2   5  19        4.19        0.62      2.13 o 
  -1   5  19        6.36        5.91      2.52 o 
   0   5  19        1.32        1.41      1.76 o 
   1   5  19       11.43       11.18      2.40 o 
   2   5  19        5.27        5.20      2.09 o 
   3   5  19       10.65       13.88      2.16 o 
   4   5  19        0.26       -0.12      1.58 o 
   5   5  19       16.02       16.77      2.31 o 
   6   5  19       12.15        7.66      2.87 o 
   7   5  19       21.35       12.63      4.37 o 
 -10   6  19        0.54        0.68      3.06 o 
  -9   6  19        2.09        4.25      3.63 o 
  -8   6  19        2.72       -0.85      2.18 o 
  -7   6  19       19.70       18.88      3.64 o 
  -6   6  19        3.83        2.20      2.24 o 
  -5   6  19       60.40       57.50      4.95 o 
  -4   6  19      179.65      193.50      5.74 o 
  -3   6  19      188.05      197.72      5.82 o 
  -2   6  19      407.10      456.80     11.13 o 
  -1   6  19      163.28      177.95      6.28 o 
   0   6  19       45.77       47.12      3.31 o 
   1   6  19        3.36        3.68      1.72 o 
   2   6  19        7.80        7.61      1.88 o 
   3   6  19       64.31       71.98      4.07 o 
   4   6  19       27.78       26.77      2.43 o 
   5   6  19       28.56       30.24      2.55 o 
  -8   7  19        6.63        6.04      2.78 o 
  -7   7  19       26.11       29.11      4.23 o 
  -6   7  19       13.88       14.86      3.40 o 
  -5   7  19        7.13        7.79      2.87 o 
  -4   7  19       43.85       53.10      5.05 o 
  -3   7  19        4.48        4.03      2.56 o 
  -2   7  19        4.70        6.08      2.77 o 
  -1   7  19       66.71       67.60      5.45 o 
   0   7  19       13.17       13.95      4.65 o 
   1   7  19        3.74        0.28      3.23 o 
   2   7  19        0.02       -2.44      2.83 o 
   3   7  19        2.78        0.51      3.23 o 
   4   7  19       14.30       13.49      4.59 o 
  -5   8  19       63.58       74.01      4.33 o 
  -4   8  19      127.49      133.58      5.66 o 
  -3   8  19      144.93      165.92      6.27 o 
  -2   8  19       30.33       30.88      3.12 o 
  -1   8  19      171.73      196.38      6.83 o 
   0   8  19      140.68      154.20      6.92 o 
 -13   0  20       57.68       52.63      6.09 o 
 -12   0  20       33.92       30.18      4.25 o 
 -11   0  20        0.90        1.16      2.11 o 
 -10   0  20       92.35       95.23      5.45 o 
  -9   0  20       13.24       13.36      2.77 o 
  -8   0  20       79.50       85.71      4.95 o 
  -7   0  20      114.36      118.75      5.77 o 
  -6   0  20       81.03       85.54      4.99 o 
  -5   0  20      189.71      191.28      7.43 o 
  -4   0  20       40.44       41.05      3.08 o 
  -3   0  20      652.75      657.73     17.08 o 
  -2   0  20      224.88      228.94      6.15 o 
  -1   0  20       72.62       76.48      4.18 o 
   0   0  20      315.21      317.68     10.35 o 
   1   0  20       38.55       30.79      3.36 o 
   2   0  20       14.90       13.12      2.72 o 
   3   0  20        0.62        0.55      1.90 o 
   4   0  20        1.19        1.47      2.32 o 
   5   0  20      262.12      266.22      9.67 o 
   6   0  20       59.33       56.18      4.72 o 
   7   0  20        0.04        1.71      2.40 o 
   8   0  20        6.03       10.23      3.74 o 
 -12   1  20        5.98        5.15      1.97 o 
 -11   1  20        6.25        8.50      2.04 o 
 -10   1  20       18.55       20.51      2.73 o 
  -9   1  20        5.64        3.96      1.74 o 
  -8   1  20      168.80      172.09      8.53 o 
  -7   1  20       11.36       13.46      2.09 o 
  -6   1  20       17.54       19.57      2.26 o 
  -5   1  20        0.52        0.19      1.61 o 
  -4   1  20        0.04        0.01      1.25 o 
  -3   1  20       28.37       25.70      2.00 o 
  -2   1  20       12.92       12.27      1.50 o 
  -1   1  20       12.76       11.30      1.76 o 
   0   1  20        0.09       -0.54      1.20 o 
   1   1  20       19.83       20.30      2.10 o 
   2   1  20        4.14        3.96      1.50 o 
   3   1  20        0.94       -0.33      1.29 o 
   4   1  20       17.46       16.56      2.05 o 
   5   1  20        2.62        5.11      1.75 o 
   6   1  20        0.08        5.27      1.84 o 
   7   1  20      133.90      139.02      5.89 o 
   8   1  20        3.28        4.89      1.96 o 
 -12   2  20        0.68        1.97      1.88 o 
 -11   2  20       14.53       13.91      4.48 o 
 -10   2  20        1.60        1.47      1.92 o 
  -9   2  20        2.96        2.46      2.06 o 
  -8   2  20      154.21      152.97      7.91 o 
  -7   2  20       68.58       66.46      5.78 o 
  -6   2  20      108.66      105.15      4.39 o 
  -5   2  20        8.20        8.39      1.66 o 
  -4   2  20       10.65        9.11      1.72 o 
  -3   2  20       53.35       47.50      3.19 o 
  -2   2  20      176.02      181.32      5.05 o 
  -1   2  20      316.64      325.06      6.53 o 
   0   2  20       21.60       23.49      1.95 o 
   1   2  20       55.60       59.37      3.03 o 
   2   2  20       26.34       26.84      2.29 o 
   3   2  20        0.19        1.49      1.34 o 
   4   2  20       19.07       17.08      2.05 o 
   5   2  20        1.64        2.08      1.52 o 
   6   2  20        0.26        1.07      1.46 o 
   7   2  20        0.27        4.06      1.57 o 
 -12   3  20        4.46        5.05      1.96 o 
 -11   3  20       49.85       49.25      3.66 o 
 -10   3  20        8.89        8.78      2.23 o 
  -9   3  20        9.11        6.67      2.05 o 
  -8   3  20       64.84       62.97      3.94 o 
  -7   3  20        6.09        5.83      1.73 o 
  -6   3  20       37.86       39.14      3.39 o 
  -5   3  20       26.69       29.86      4.30 o 
  -4   3  20        1.62        0.13      1.40 o 
  -3   3  20        5.07        2.93      1.73 o 
  -2   3  20       43.07       46.38      2.89 o 
  -1   3  20      181.85      177.05      5.50 o 
   0   3  20       14.22       17.61      1.90 o 
   1   3  20       27.86       26.61      2.13 o 
   2   3  20       17.58       16.14      2.16 o 
   3   3  20        3.37        3.09      1.63 o 
   4   3  20      116.09      113.00      7.55 o 
   5   3  20        0.72        1.23      1.55 o 
   6   3  20        3.75        3.19      1.59 o 
   7   3  20        0.85        0.08      1.39 o 
 -11   4  20        5.01        5.34      1.88 o 
 -10   4  20        2.19        2.26      1.68 o 
  -9   4  20        5.93       10.82      2.66 o 
  -8   4  20        3.54        5.09      2.55 o 
  -7   4  20       18.06       18.79      2.11 o 
  -6   4  20       20.30       22.60      2.17 o 
  -5   4  20        0.16       -0.01      1.27 o 
  -4   4  20       11.31        9.04      1.71 o 
  -3   4  20       92.48       97.06      4.12 o 
  -2   4  20        0.72        0.22      1.30 o 
  -1   4  20       58.35       58.51      3.13 o 
   0   4  20       26.91       24.13      2.11 o 
   1   4  20       10.87        8.44      1.60 o 
   2   4  20      276.75      271.01      6.04 o 
   3   4  20       15.20       17.46      2.45 o 
   4   4  20        0.30        1.97      2.36 o 
   5   4  20        1.31       -0.50      2.61 o 
   6   4  20        0.14        0.03      2.41 o 
 -10   5  20      177.97      194.80      8.73 o 
  -9   5  20       18.20       16.41      3.23 o 
  -8   5  20       21.53       21.99      2.47 o 
  -7   5  20        7.04        6.68      1.83 o 
  -6   5  20        0.92        0.27      1.52 o 
  -5   5  20        0.01        1.83      2.64 o 
  -4   5  20        0.05        0.92      1.73 o 
  -3   5  20       29.79       27.94      3.04 o 
  -2   5  20        4.68        3.17      2.03 o 
  -1   5  20        9.63        6.23      2.21 o 
   0   5  20      136.00      128.39      5.85 o 
   1   5  20       90.50       91.38      5.36 o 
   2   5  20      114.72      109.60      5.52 o 
   3   5  20       27.19       27.43      2.87 o 
   4   5  20        9.22       10.76      2.10 o 
   5   5  20       10.73       11.24      2.15 o 
  -8   6  20        1.14        2.31      2.42 o 
  -7   6  20        2.25        4.12      2.67 o 
  -6   6  20        8.70        8.75      3.18 o 
  -5   6  20       18.42       26.33      3.95 o 
  -4   6  20       23.36       20.39      2.07 o 
  -3   6  20        0.00        2.82      2.24 o 
  -2   6  20        2.70        3.32      1.70 o 
  -1   6  20        0.05        0.39      1.76 o 
   0   6  20        1.89        1.57      1.58 o 
   1   6  20        2.11        3.22      2.55 o 
   2   6  20       29.22       28.37      2.95 o 
   3   6  20        0.01       -0.83      1.49 o 
  -6   7  20       20.06       24.27      4.01 o 
  -5   7  20       11.30       11.80      5.05 o 
  -4   7  20        9.28        6.49      2.94 o 
  -3   7  20        1.40        3.49      2.48 o 
  -2   7  20       66.03       63.21      7.82 o 
  -1   7  20        0.08       -0.57      3.00 o 
   0   7  20        5.81        0.62      3.34 o 
   1   7  20        0.04       -2.21      3.06 o 
 -11   1  21        4.44        5.03      1.91 o 
 -10   1  21       28.33       29.43      2.84 o 
  -9   1  21       20.93       18.10      2.42 o 
  -8   1  21        2.92        3.94      1.79 o 
  -7   1  21        7.60        8.43      1.96 o 
  -6   1  21        3.40        4.71      1.92 o 
  -5   1  21        2.29        3.08      1.60 o 
  -4   1  21        5.91        7.97      1.65 o 
  -3   1  21       29.68       29.03      2.35 o 
  -2   1  21        1.13        0.74      1.27 o 
  -1   1  21       31.34       33.50      2.19 o 
   0   1  21        0.88       -0.36      1.26 o 
   1   1  21       13.73       12.76      1.90 o 
   2   1  21       21.24       25.03      2.35 o 
   3   1  21       73.74       69.58      3.47 o 
   4   1  21      156.85      156.54      5.10 o 
   5   1  21      176.80      188.28      5.68 o 
   6   1  21       44.08       44.69      4.79 o 
 -11   2  21       61.02       67.04      4.49 o 
 -10   2  21        4.19        5.91      2.24 o 
  -9   2  21        0.68        2.34      2.10 o 
  -8   2  21      119.17      126.87      5.87 o 
  -7   2  21       45.03       39.24      3.53 o 
  -6   2  21        1.82        1.80      1.66 o 
  -5   2  21        9.63        9.19      1.73 o 
  -4   2  21       39.73       41.53      2.64 o 
  -3   2  21       71.06       72.58      3.29 o 
  -2   2  21       43.79       48.52      2.79 o 
  -1   2  21        0.19        0.44      1.98 o 
   0   2  21        1.03        1.03      1.23 o 
   1   2  21       14.14       13.34      1.86 o 
   2   2  21       12.70       10.69      2.16 o 
   3   2  21        6.50        7.95      1.95 o 
   4   2  21       74.64       70.56      3.45 o 
   5   2  21        6.00        5.64      1.67 o 
   6   2  21       14.58       11.21      1.94 o 
 -10   3  21        3.15        5.96      2.24 o 
  -9   3  21       70.90       71.27      4.21 o 
  -8   3  21        9.70       13.41      2.36 o 
  -7   3  21        0.00        0.69      1.49 o 
  -6   3  21       18.80       21.35      2.25 o 
  -5   3  21        2.28        1.80      1.45 o 
  -4   3  21        0.02       -0.37      1.39 o 
  -3   3  21        5.78        5.36      1.70 o 
  -2   3  21       91.55       91.77      4.67 o 
  -1   3  21       54.18       50.71      3.06 o 
   0   3  21        8.94        7.16      1.95 o 
   1   3  21        0.90       -0.07      1.31 o 
   2   3  21      103.03      100.21      3.74 o 
   3   3  21      133.31      139.13      5.13 o 
   4   3  21        6.93        5.33      1.77 o 
   5   3  21       11.68       10.44      2.14 o 
  -9   4  21       16.52       16.81      2.23 o 
  -8   4  21       25.60       23.63      2.18 o 
  -7   4  21       14.84       14.82      1.92 o 
  -6   4  21       24.33       30.77      2.41 o 
  -5   4  21       21.46       22.41      2.14 o 
  -4   4  21        9.95       10.19      1.76 o 
  -3   4  21       65.17       63.96      3.13 o 
  -2   4  21       56.51       54.55      2.90 o 
  -1   4  21        6.50        9.11      2.05 o 
   0   4  21      169.92      172.48      5.78 o 
   1   4  21       29.39       29.35      3.52 o 
   2   4  21        3.71        1.86      2.15 o 
   3   4  21      103.68      110.98      4.93 o 
   4   4  21        2.80        3.13      1.87 o 
  -8   5  21        0.76        0.06      1.65 o 
  -7   5  21        1.95        2.99      1.74 o 
  -6   5  21       11.81       15.56      2.62 o 
  -5   5  21        9.92        7.83      2.22 o 
  -4   5  21       16.61       18.92      2.79 o 
  -3   5  21        2.83        4.85      2.12 o 
  -2   5  21       18.31       20.97      2.88 o 
  -1   5  21       14.65       17.12      2.69 o 
   0   5  21        0.24        3.37      1.95 o 
   1   5  21        6.19        3.80      2.18 o 
   2   5  21       28.72       28.95      3.20 o 
   3   5  21        5.49        6.69      2.24 o 
  -5   6  21      294.93      306.72     16.95 o 
  -4   6  21       19.21       19.90      5.56 o 
  -3   6  21        1.01       -1.30      3.17 o 
  -2   6  21       15.39       15.25      4.99 o 
  -1   6  21        2.68        3.74      1.73 o 
   0   6  21       26.61       26.12      2.59 o 
 -10   0  22       76.04       79.98      5.21 o 
  -9   0  22       51.50       55.96      4.49 o 
  -8   0  22       82.81       90.62      5.45 o 
  -7   0  22       23.42       23.05      3.26 o 
  -6   0  22      255.22      256.74      9.21 o 
  -5   0  22      118.72      117.47      6.49 o 
  -4   0  22      120.36      127.63      8.11 o 
  -3   0  22       47.57       50.15      4.21 o 
  -2   0  22       19.28       19.64      2.56 o 
  -1   0  22       54.10       47.63      3.41 o 
   0   0  22       11.31       10.58      3.00 o 
   1   0  22      185.24      204.11      8.33 o 
   2   0  22       84.47       88.20      5.50 o 
   3   0  22        0.15       -1.16      2.09 o 
   4   0  22       14.73       13.96      2.95 o 
  -9   1  22       14.00       16.89      2.41 o 
  -8   1  22       22.76       23.78      2.61 o 
  -7   1  22        0.93        0.20      1.62 o 
  -6   1  22       46.16       48.79      3.29 o 
  -5   1  22       10.11        9.03      2.04 o 
  -4   1  22       11.82       13.03      1.91 o 
  -3   1  22        8.80        7.54      1.74 o 
  -2   1  22       11.55       11.05      1.82 o 
  -1   1  22        9.04        7.14      1.58 o 
   0   1  22        0.13        0.06      1.30 o 
   1   1  22        0.01        0.23      1.45 o 
   2   1  22        3.99        6.03      1.80 o 
   3   1  22       50.10       55.11      3.25 o 
   4   1  22       31.52       41.14      4.76 o 
  -9   2  22       54.26       62.43      4.48 o 
  -8   2  22        1.38        1.99      1.96 o 
  -7   2  22        1.59        1.78      1.92 o 
  -6   2  22       30.01       26.90      2.70 o 
  -5   2  22      147.73      151.82      5.28 o 
  -4   2  22      145.25      140.65      6.22 o 
  -3   2  22       15.90       17.16      2.03 o 
  -2   2  22       14.83       15.75      2.83 o 
  -1   2  22        1.40        0.05      1.36 o 
   0   2  22        1.94        2.67      1.36 o 
   1   2  22        6.64        7.04      1.51 o 
   2   2  22        0.81        0.47      1.39 o 
   3   2  22       25.52       24.15      2.35 o 
   4   2  22        0.01       -2.13      1.39 o 
  -8   3  22        5.35        3.74      1.92 o 
  -7   3  22        7.59        7.34      3.52 o 
  -6   3  22        0.00       -1.21      1.39 o 
  -5   3  22       36.93       41.93      2.96 o 
  -4   3  22       23.83       29.24      3.02 o 
  -3   3  22        0.58       -0.40      1.47 o 
  -2   3  22       25.39       26.67      2.52 o 
  -1   3  22        0.02       -0.35      1.51 o 
   0   3  22       48.09       41.06      4.04 o 
   1   3  22       23.73       23.04      3.28 o 
   2   3  22        0.09        0.26      1.30 o 
   3   3  22       47.51       46.71      3.54 o 
  -7   4  22       24.48       28.92      2.36 o 
  -6   4  22        1.62        2.25      1.40 o 
  -5   4  22        1.47        1.98      2.13 o 
  -4   4  22       19.44       17.82      1.94 o 
  -3   4  22        1.28        1.86      1.35 o 
  -2   4  22        0.40        1.11      2.06 o 
  -1   4  22       17.34       17.86      2.98 o 
   0   4  22        7.16       11.18      5.22 o 
   1   4  22       86.85       77.86      4.99 o 
  -4   5  22        6.74        2.58      3.46 o 
  -3   5  22      143.35      151.00     10.09 o 
  -2   5  22       76.64       77.65      4.78 o 
  -1   5  22       16.78       16.72      2.78 o 
  -7   1  23        0.12        1.58      1.83 o 
  -6   1  23       12.41       13.88      2.24 o 
  -5   1  23        7.31        5.44      2.30 o 
  -4   1  23        0.60       -0.10      1.56 o 
  -3   1  23        6.98        7.28      1.75 o 
  -2   1  23        0.79        1.05      1.47 o 
  -1   1  23       98.45      100.69      4.01 o 
   0   1  23       68.41       66.69      3.08 o 
   1   1  23       57.06       57.57      3.29 o 
  -6   2  23       94.14      109.17      4.60 o 
  -5   2  23       14.72       14.33      2.24 o 
  -4   2  23        0.08       -1.32      1.29 o 
  -3   2  23        1.29        2.19      1.45 o 
  -2   2  23        6.04        4.89      1.60 o 
  -1   2  23        3.20        1.84      1.45 o 
   0   2  23       27.43       27.78      2.38 o 
  -4   3  23       26.02       24.78      2.55 o 
  -3   3  23        0.01        1.48      2.15 o 
  -2   3  23        9.06        9.93      2.00 o 
  -1   3  23        0.14       -0.79      1.99 o 
                                                 
